# Supplementary material for: Comparative Transcriptome Analysis Revealed Key Genes Regulating Gossypol Synthesis in Tetraploid Cultivated Cotton
Source: Genes (Basel). 2023 May 24;14(6):1144. doi: 10.3390/genes14061144 (PMC10298013; doi:10.3390/genes14061144)
Supplement: Supplementary file 1 [file genes-14-01144-s001.zip]

Archive with 1 entries (1 files):
- genes-2364503-supplementary.xlsx
