# Supplementary material for: Comparative Transcriptome Analysis Revealed Key Genes Regulating Gossypol Synthesis in Tetraploid Cultivated Cotton
Source: Genes (Basel). 2023 May 24;14(6):1144. doi: 10.3390/genes14061144 (PMC10298013; doi:10.3390/genes14061144)
Supplement: Supplementary file 1 [file genes-14-01144-s001.zip › genes-2364503-supplementary.xlsx]

## Sheet: Table S1
	Table S1. Summary of the RNA-seq data.
	Samples	Clean Reads	Clean Bases	Q30%	GC Content%	Mapped Reads	Map Rates
	H1-1	43684306	6519943241	92.71	45.11	41859770	0.9582
	H1-2	48871660	7289420550	93.23	45.24	47287847	0.9676
	H1-3	43768020	6538223684	93.18	44.72	42230593	0.9649
	3-79-1	46886806	6996682668	93.65	44.89	45348285	0.9672
	3-79-2	47190768	7047936484	93.31	44.84	45696599	0.9683
	3-79-3	44923974	6710182907	93.54	44.57	43492929	0.9681
	H7124-1	44872622	6695053140	92.91	45.49	43187704	0.9625
	H7124-2	49507884	7368193476	93.59	45.33	47851649	0.9665
	H7124-3	43305326	6453349941	92.59	45.08	41701210	0.963
	TM-1-1	42368944	6324350266	93.41	44.9	41421032	0.9776
	TM-1-2	45368236	6762228260	93.59	45.26	44332671	0.9772
	TM-1-3	46546630	6940882703	92.78	44.74	45348293	0.9743
	X10-1	41659856	6223530445	92.97	44.62	40572999	0.9739
	X10-2	50196822	7476323921	93.06	44.98	48897354	0.9741
	X10-3	50053914	7479576247	93.48	45.02	48875472	0.9765
	X18-1	45228540	6759889366	93.26	45.35	44171947	0.9766
	X18-2	51778992	7713292559	93.44	45.9	50652826	0.9783
	X18-3	50226342	7460129649	92.97	45.8	49059311	0.9768

## Sheet: Table S2
	Table S2. Gene information in blue module.
	Module	gene_id	abs_KME	abs_GS_forH1	abs_GS_forX18	Hubgene	Homologous of known genes
	blue	GH_A13G2336	0.996653	0.573562	0.607146	Commom hubgenes	2-ODD-1
	blue	GH_D11G0330	0.996607	0.592398	0.581583	Commom hubgenes	--
	blue	GH_A11G0317	0.996518	0.589975	0.576632	Commom hubgenes	--
	blue	GH_D04G1587	0.992912	0.617292	0.579178	Commom hubgenes	--
	blue	GH_D03G1574	0.992367	0.609433	0.589782	Commom hubgenes	SPG
	blue	GH_A03G0193	0.99226	0.568709	0.582801	Commom hubgenes	CYP706B1/CYP76B6(Gbi08G2110)
	blue	GH_D09G0090	0.991952	0.594865	0.571323	Commom hubgenes	--
	blue	GH_D01G2288	0.991906	0.560662	0.592441	Commom hubgenes	DH1
	blue	GH_D05G3845	0.991305	0.59856	0.56064	Unique hubgenes for H1	CDN/CDNC
	blue	GH_D03G1778	0.991176	0.563804	0.600525	Commom hubgenes	CYP706B1/CYP76B6(Gbi08G2110)
	blue	GH_D05G2016	0.990926	0.535875	0.619236	Unique hubgenes for X18	CYP82D113/CYP76B6(Gbi08G2110)
	blue	GH_D13G2328	0.990905	0.552518	0.65987	Commom hubgenes	2-ODD-1
	blue	GH_A13G0738	0.990468	0.609047	0.565048	Unique hubgenes for H1	--
	blue	GH_A13G1576	0.989909	0.587249	0.589601	Commom hubgenes	CYP71BE79/CYP76B6(Gbi08G2110)
	blue	GH_D11G1171	0.989305	0.542993	0.621158	Unique hubgenes for X18
	blue	GH_D13G0533	0.988684	0.609703	0.599482	Commom hubgenes	--
	blue	GH_A13G0743	0.98825	0.600107	0.600107	Commom hubgenes	--
	blue	GH_A11G2138	0.98783	0.584188	0.565345	Unique hubgenes for H1	--
	blue	GH_A04G1593	0.987012	0.564525	0.553224	Unique hubgenes for H1	--
	blue	GH_A04G1252	0.986769	0.653588	0.551868	Unique hubgenes for H1	--
	blue	GH_A03G0399	0.985971	0.577373	0.586242	Commom hubgenes	SPG
	blue	GH_D04G1439	0.985796	0.562914	0.587554	Commom hubgenes	--
	blue	GH_D02G2103	0.985669	0.592934	0.621411	Commom hubgenes	HMGR
	blue	GH_A03G0398	0.984739	0.522852	0.689321	Unique hubgenes for X18	SPG
	blue	GH_D08G0492	0.984044	0.564141	0.532681	Unique hubgenes for H1	pcC13-62(bean)
	blue	GH_A05G2497	0.983967	0.609685	0.58358	Commom hubgenes	--
	blue	GH_A05G0433	0.983028	0.597215	0.619004	Commom hubgenes	--
	blue	GH_A01G1772	0.981788	0.611753	0.548343	Unique hubgenes for H1	--
	blue	GH_A01G0925	0.981155	0.575844	0.533584	Unique hubgenes for H1	--
	blue	GH_A04G0525	0.982194	0.547415	0.537485	Non-hubgenes	CYP76B6(Gbi08G2110)
	blue	GH_A13G2660	0.979751	0.559393	0.530744	Non-hubgenes	--
	blue	GH_D01G0862	0.978259	0.539092	0.542484	Non-hubgenes	CYP76B6(Gbi08G2110)
	blue	GH_A13G0747	0.97754	0.595573	0.576874	Non-hubgenes	--
	blue	GH_A04G0224	0.977395	0.486634	0.666426	Non-hubgenes	CDN/CDNC
	blue	GH_A12G1392	0.976969	0.55337	0.572081	Non-hubgenes	--
	blue	GH_D12G1750	0.975879	0.491136	0.664473	Non-hubgenes	--
	blue	GH_A05G2496	0.974736	0.517885	0.693534	Non-hubgenes	--
	blue	GH_D01G2293	0.97416	0.476144	0.719542	Non-hubgenes	DH1
	blue	GH_D03G0773	0.974046	0.595641	0.556868	Non-hubgenes	--
	blue	GH_A04G0223	0.972007	0.5959	0.610663	Non-hubgenes	CDN/CDNC
	blue	GH_D12G2181	0.971903	0.613852	0.600591	Non-hubgenes	ERF105
	blue	GH_D05G2506	0.971387	0.61294	0.60225	Non-hubgenes	--
	blue	GH_A12G1755	0.970938	0.546848	0.676312	Non-hubgenes	--
	blue	GH_D09G0189	0.96984	0.543543	0.543543	Non-hubgenes	--
	blue	GH_A09G1846	0.969674	0.57052	0.544541	Non-hubgenes	--
	blue	GH_D05G3216	0.969445	0.452674	0.711451	Non-hubgenes	CYP82D113/CYP76B6(Gbi08G2110)
	blue	GH_D03G1575	0.968663	0.480239	0.700385	Non-hubgenes	SPG
	blue	GH_D03G1576	0.968492	0.398267	0.72349	Non-hubgenes	SPG
	blue	GH_D01G2497	0.968319	0.644113	0.567017	Non-hubgenes	--
	blue	GH_A03G0630	0.967831	0.521779	0.561685	Non-hubgenes	--
	blue	GH_A07G0648	0.966832	0.486731	0.623134	Non-hubgenes	--
	blue	GH_D07G1099	0.965603	0.53864	0.644747	Non-hubgenes	--
	blue	GH_D10G2461	0.965469	0.516865	0.553297	Non-hubgenes	CYP76B6(Gbi08G2110)
	blue	GH_D04G1941	0.965142	0.520168	0.51374	Non-hubgenes	--
	blue	GH_A03G0159	0.963897	0.547333	0.537206	Non-hubgenes	--
	blue	GH_A01G2419	0.963798	0.637035	0.568574	Non-hubgenes	--
	blue	GH_D01G0943	0.963593	0.585602	0.567004	Non-hubgenes	--
	blue	GH_D01G2290	0.963263	0.413714	0.74889	Non-hubgenes	DH1
	blue	GH_D08G1238	0.961972	0.560419	0.594641	Non-hubgenes	--
	blue	GH_D12G1751	0.958386	0.439379	0.768451	Non-hubgenes	--
	blue	GH_D06G0121	0.955312	0.595529	0.595529	Non-hubgenes	--
	blue	GH_D06G0123	0.953723	0.521545	0.5549	Non-hubgenes	CYP76B6(Gbi08G2110)
	blue	GH_A01G0700	0.95365	0.544613	0.535323	Non-hubgenes	--
	blue	GH_D10G2538	0.953368	0.614727	0.589922	Non-hubgenes	--
	blue	GH_D04G2126	0.952478	0.652529	0.485452	Non-hubgenes	--
	blue	GH_D13G0531	0.952341	0.57501	0.526336	Non-hubgenes	--
	blue	GH_A09G0647	0.951311	0.664361	0.496584	Non-hubgenes	CYP736A196/CYP76B6(Gbi08G2110)
	blue	GH_D12G2871	0.951108	0.563193	0.552816	Non-hubgenes	CYP76B6(Gbi08G2110)
	blue	GH_D13G0513	0.948941	0.5833	0.525352	Non-hubgenes	--
	blue	GH_A07G0814	0.948788	0.543645	0.623946	Non-hubgenes	--
	blue	GH_A01G1845	0.946536	0.538187	0.590682	Non-hubgenes	--
	blue	GH_D03G0521	0.946363	0.489603	0.543952	Non-hubgenes	--
	blue	GH_D09G1800	0.944671	0.568859	0.526921	Non-hubgenes	--
	blue	GH_D05G3529	0.942499	0.441344	0.551535	Non-hubgenes	CYP76B6(Gbi08G2110)
	blue	GH_A12G0116	0.941735	0.582073	0.441865	Non-hubgenes	--
	blue	GH_A07G2604	0.940368	0.497518	0.580846	Non-hubgenes	--
	blue	GH_A09G1774	0.939753	0.474281	0.520268	Non-hubgenes	--
	blue	GH_D05G2505	0.939445	0.585572	0.579978	Non-hubgenes	--
	blue	GH_A10G1033	0.939186	0.535463	0.528041	Non-hubgenes	--
	blue	GH_A05G2936	0.938982	0.541198	0.541198	Non-hubgenes	--
	blue	GH_A07G0851	0.937895	0.525264	0.502315	Non-hubgenes	CGP1(previous)
	blue	GH_A13G2332	0.935269	0.386321	0.748638	Non-hubgenes	2-ODD-1
	blue	GH_D07G1091	0.92662	0.479832	0.472248	Non-hubgenes	--
	blue	GH_A04G0074	0.925672	0.534939	0.607024	Non-hubgenes	--
	blue	GH_D03G1776	0.925347	0.540619	0.582422	Non-hubgenes	CYP76B6(Gbi08G2110)
	blue	GH_D01G0577	0.925329	0.428959	0.545913	Non-hubgenes	--
	blue	GH_A07G1106	0.918896	0.46795	0.46795	Non-hubgenes	--
	blue	GH_D07G0645	0.918658	0.483757	0.589041	Non-hubgenes	--
	blue	GH_D01G1960	0.918465	0.531673	0.587252	Non-hubgenes	--
	blue	GH_D05G1443	0.916912	0.53318	0.456031	Non-hubgenes	--
	blue	GH_D12G2619	0.915884	0.472126	0.479721	Non-hubgenes	MYC4/bHLH 4
	blue	GH_D06G2270	0.914198	0.512071	0.567669	Non-hubgenes	--
	blue	GH_A04G1098	0.913338	0.458893	0.458893	Non-hubgenes	--
	blue	GH_A06G0141	0.911353	0.495898	0.495898	Non-hubgenes	--
	blue	GH_A12G2598	0.908013	0.486946	0.416498	Non-hubgenes	GoPGF(previous)
	blue	GH_A09G2162	0.905304	0.588241	0.479959	Non-hubgenes	--
	blue	GH_A08G2489	0.898275	0.623084	0.527359	Non-hubgenes	--
	blue	GH_A10G1865	0.894731	0.547346	0.547346	Non-hubgenes	--
	blue	GH_D03G1777	0.894685	0.519419	0.54794	Non-hubgenes	--
	blue	GH_A01G0924	0.892761	0.545728	0.579975	Non-hubgenes	--
	blue	GH_A08G1308	0.889437	0.592953	0.380861	Non-hubgenes	--
	blue	GH_A01G1774	0.886887	0.500728	0.652197	Non-hubgenes	--
	blue	GH_D03G1768	0.885923	0.525471	0.51825	Non-hubgenes	CYP76B6(Gbi08G2110)
	blue	GH_A07G0177	0.885536	0.422868	0.505491	Non-hubgenes	--
	blue	GH_A08G2421	0.878009	0.306834	0.792955	Non-hubgenes	--
	blue	GH_A05G1977	0.877427	0.471238	0.506293	Non-hubgenes	CYP82D113/CYP76B6(Gbi08G2110)
	blue	GH_D11G3039	0.876002	0.505217	0.478217	Non-hubgenes	--
	blue	GH_A05G1252	0.872924	0.485462	0.527506	Non-hubgenes	--
	blue	GH_A04G0526	0.872687	0.497739	0.490661	Non-hubgenes	CYP76B6(Gbi08G2110)
	blue	GH_A04G0220	0.859934	0.542307	0.542307	Non-hubgenes	CDN/CDNC
	blue	GH_D13G1533	0.853768	0.532121	0.540412	Non-hubgenes	CYP71BE79/CYP76B6(Gbi08G2110)
	blue	GH_A11G0097	0.850693	0.396862	0.399882	Non-hubgenes	--
	blue	GH_D08G2031	0.850353	0.712632	0.237939	Non-hubgenes	CYP76B6(Gbi08G2110)
	blue	GH_D01G2289	0.841817	0.435777	0.419865	Non-hubgenes	DH1
	blue	GH_D13G1837	0.836799	0.487169	0.452072	Non-hubgenes	--
	blue	GH_A06G1529	0.829327	0.589024	0.396194	Non-hubgenes	--
	blue	GH_D06G0120	0.825389	0.527819	0.56349	Non-hubgenes	--
	blue	GH_D09G0857	0.822695	0.373626	0.641187	Non-hubgenes	--
	blue	GH_D10G2263	0.818043	0.486685	0.303029	Non-hubgenes	--
	blue	GH_D10G2542	0.815815	0.645373	0.390393	Non-hubgenes	--
	blue	GH_D09G1075	0.814552	0.46988	0.475382	Non-hubgenes	--
	blue	GH_D07G1012	0.808357	0.495051	0.498241	Non-hubgenes	--
	blue	GH_D04G1123	0.807228	0.378067	0.672129	Non-hubgenes	--
	blue	GH_A01G2008	0.802693	0.538652	0.529608	Non-hubgenes	--
	blue	GH_D09G2097	0.795178	0.540311	0.272026	Non-hubgenes	--
	blue	GH_A08G2660	0.791372	0.505951	0.505951	Non-hubgenes	--
	blue	GH_A01G0854	0.791177	0.578171	0.489273	Non-hubgenes	CYP76B6(Gbi08G2110)
	blue	GH_A09G0622	0.787259	0.426068	0.415735	Non-hubgenes	CYP76B6(Gbi08G2110)
	blue	GH_D11G3183	0.78406	0.401882	0.39163	Non-hubgenes	--
	blue	GH_A10G0330	0.780872	0.920759	0.105447	Non-hubgenes	--
	blue	GH_A01G1017	0.740942	0.586626	0.321096	Non-hubgenes	--
	blue	GH_D08G2655	0.704712	0.464829	0.524672	Non-hubgenes	--
	blue	GH_A06G1528	0.681914	0.545279	0.468886	Non-hubgenes	--
	blue	GH_D06G1642	0.676787	0.555112	0.435991	Non-hubgenes	--
	blue	GH_A12G0282	0.542549	0.106426	0.869482	Non-hubgenes	--
	blue	GH_D11G3179	0.53322	0.906799	0.267534	Non-hubgenes	--

## Sheet: Table S3
	Table S3. Function annotation of genes in blue module.
	ID	ArabidopsisID	ArabDesc	Swissprot_id	SwissProt_desc	NR_ids	NR_desc
	GH_A13G2336	AT4G03070	2-oxoglutarate (2OG) and Fe(II)-dependent oxygenase superfamily protein	Q9ZTA3	AOP1C_ARATH Probable 2-oxoglutarate-dependent dioxygenase AOP1 OS=Arabidopsis thaliana GN=AOP1 PE=2 SV=1	gi|728840030|gb|KHG19473.1|	hypothetical protein F383_01057 [Gossypium arboreum]
	GH_A11G0317	AT2G47140	NAD(P)-binding Rossmann-fold superfamily protein	Q5C9I9	ISPD_MENPI (-)-isopiperitenol	gi|823183530|ref|XP_012488884.1|	PREDICTED: (-)-isopiperitenol
	GH_D11G0330	AT2G47140	NAD(P)-binding Rossmann-fold superfamily protein	Q5C9I9	ISPD_MENPI (-)-isopiperitenol	gi|823183530|ref|XP_012488884.1|	PREDICTED: (-)-isopiperitenol
	GH_D09G0090	AT3G25810	Terpenoid cyclases/Protein prenyltransferases superfamily protein	Q6PWU2	ATESY_VITVI (-)-alpha-terpineol synthase OS=Vitis vinifera PE=1 SV=1	gi|401834517|gb|AFQ23190.1|	alpha-pinene synthase [Gossypium hirsutum] &gt;gi|550600242|gb|AGX84977.1| terpene synthase [Gossypium hirsutum]
	GH_A03G0193	AT4G12320	cytochrome P450 family 706 subfamily A polypeptide 6	Q9SD85	F3PH_ARATH Flavonoid 3'-monooxygenase OS=Arabidopsis thaliana GN=CYP75B1 PE=1 SV=1	gi|14334057|gb|AAK60517.1|AF332974_1	P450 monooxygenase [Gossypium arboreum] &gt;gi|728827430|gb|KHG07184.1| Flavonoid 3&apos;,5&apos;-hydroxylase [Gossypium arboreum] &gt;gi|930580448|gb|ALF96107.1| delta-cadinene-8-hydroxylase [Gossypium hirsutum]
	GH_A13G1576	AT5G25120	cytochrome p450 family 71 subfamily B polypeptide 11	O48923	C71DA_SOYBN Cytochrome P450 71D10 OS=Glycine max GN=CYP71D10 PE=2 SV=1	gi|728812341|gb|KHG00772.1|	Cytochrome P450 [Gossypium arboreum] &gt;gi|728824619|gb|KHG05864.1| Cytochrome P450 [Gossypium arboreum]
	GH_D05G2016	AT4G31940	cytochrome P450 family 82 subfamily C polypeptide 4	O49858	C82A3_SOYBN Cytochrome P450 82A3 OS=Glycine max GN=CYP82A3 PE=2 SV=1	gi|670607905|gb|AII31759.1|	cytochrome P450 monooxygenase [Gossypium hirsutum]
	GH_D03G1778	AT4G12320	cytochrome P450 family 706 subfamily A polypeptide 6	Q9SD85	F3PH_ARATH Flavonoid 3'-monooxygenase OS=Arabidopsis thaliana GN=CYP75B1 PE=1 SV=1	gi|823144214|ref|XP_012471927.1|	PREDICTED: flavonoid 3&apos;-monooxygenase-like [Gossypium raimondii] &gt;gi|763753414|gb|KJB20802.1| hypothetical protein B456_003G165800 [Gossypium raimondii]
	GH_D11G1171	AT2G16760	Calcium-dependent phosphotriesterase superfamily protein	-	-	gi|823187875|ref|XP_012490327.1|	PREDICTED: uncharacterized protein LOC105802951 [Gossypium raimondii] &gt;gi|763774685|gb|KJB41808.1| hypothetical protein B456_007G122500 [Gossypium raimondii]
	GH_D13G0533	-	-	-	-	gi|823266358|ref|XP_012465882.1|	PREDICTED: protein app1-like [Gossypium raimondii] &gt;gi|763812761|gb|KJB79613.1| hypothetical protein B456_013G058600 [Gossypium raimondii]
	GH_D01G2288	AT1G52340	NAD(P)-binding Rossmann-fold superfamily protein	Q94KL7	SILD_FORIN Secoisolariciresinol dehydrogenase (Fragment) OS=Forsythia intermedia PE=1 SV=1	gi|823136748|ref|XP_012468142.1|	PREDICTED: momilactone A synthase-like [Gossypium raimondii] &gt;gi|763749130|gb|KJB16569.1| hypothetical protein B456_002G236800 [Gossypium raimondii]
	GH_D03G1574	AT1G08110	lactoylglutathione lyase family protein / glyoxalase I family protein	O04885	LGUL_BRAJU Lactoylglutathione lyase OS=Brassica juncea GN=GLY I PE=2 SV=1	gi|823143600|ref|XP_012471609.1|	PREDICTED: lactoylglutathione lyase-like [Gossypium raimondii] &gt;gi|823143602|ref|XP_012471610.1| PREDICTED: lactoylglutathione lyase-like [Gossypium raimondii] &gt;gi|763752981|gb|KJB20369.1| hypothetical protein B456_003G145000 [Gossypium raimondii]
	GH_D04G1587	-	-	P17642	PRS2_SOLTU Pathogenesis-related protein STH-2 OS=Solanum tuberosum GN=STH-2 PE=2 SV=1	gi|10505370|gb|AAG18451.1|AF305064_1	PR protein class 10 [Gossypium hirsutum] &gt;gi|10505372|gb|AAG18452.1|AF305065_1 PR protein class 10 [Gossypium hirsutum] &gt;gi|728848512|gb|KHG27955.1| Pathogenesis-related STH-2 [Gossypium arboreum]
	GH_D05G3845	AT5G23960	terpene synthase 21	O49853	DCS4_GOSAR (+)-delta-cadinene synthase isozyme C2 OS=Gossypium arboreum GN=CAD1-C2 PE=2 SV=1	gi|3287826|sp|O49853.1|DCS4_GOSAR	RecName: Full=(+)-delta-cadinene synthase isozyme C2; Short=D-cadinene synthase C2 [Gossypium arboreum] &gt;gi|2879841|emb|CAA76223.1| (+)-delta-cadinene synthase [Gossypium arboreum]
	GH_D13G2328	AT4G03070	2-oxoglutarate (2OG) and Fe(II)-dependent oxygenase superfamily protein	Q9ZTA3	AOP1C_ARATH Probable 2-oxoglutarate-dependent dioxygenase AOP1 OS=Arabidopsis thaliana GN=AOP1 PE=2 SV=1	gi|823258064|ref|XP_012461737.1|	PREDICTED: probable 2-oxoglutarate-dependent dioxygenase AOP1 isoform X1 [Gossypium raimondii] &gt;gi|763816435|gb|KJB83287.1| hypothetical protein B456_013G239800 [Gossypium raimondii]
	GH_A11G2138	AT1G17840	white-brown complex-like protein	Q8RXN0	AB11G_ARATH ABC transporter G family member 11 OS=Arabidopsis thaliana GN=ABCG11 PE=1 SV=1	gi|823193577|ref|XP_012492107.1|	PREDICTED: ABC transporter G family member 11-like [Gossypium raimondii] &gt;gi|763776973|gb|KJB44096.1| hypothetical protein B456_007G234000 [Gossypium raimondii]
	GH_A13G0738	-	-	-	-	gi|823266358|ref|XP_012465882.1|	PREDICTED: protein app1-like [Gossypium raimondii] &gt;gi|763812761|gb|KJB79613.1| hypothetical protein B456_013G058600 [Gossypium raimondii]
	GH_D04G1439	AT5G46230	hypothetical protein (Protein of unknown function DUF538)	-	-	gi|823251294|ref|XP_012458266.1|	PREDICTED: uncharacterized protein LOC105779061 [Gossypium raimondii] &gt;gi|763810042|gb|KJB76944.1| hypothetical protein B456_012G113800 [Gossypium raimondii]
	GH_A04G1252	-	-	P17642	PRS2_SOLTU Pathogenesis-related protein STH-2 OS=Solanum tuberosum GN=STH-2 PE=2 SV=1	gi|10505370|gb|AAG18451.1|AF305064_1	PR protein class 10 [Gossypium hirsutum] &gt;gi|10505372|gb|AAG18452.1|AF305065_1 PR protein class 10 [Gossypium hirsutum] &gt;gi|728848512|gb|KHG27955.1| Pathogenesis-related STH-2 [Gossypium arboreum]
	GH_A04G1593	AT4G20820	FAD-binding Berberine family protein	A6P6V9	CBDAS_CANSA Cannabidiolic acid synthase OS=Cannabis sativa GN=CBDAS PE=1 SV=1	gi|763811020|gb|KJB77922.1|	hypothetical protein B456_012G167000 [Gossypium raimondii]
	GH_A13G0743	-	-	-	-	gi|763812763|gb|KJB79615.1|	hypothetical protein B456_013G058800 [Gossypium raimondii]
	GH_D02G2103	AT1G76490	hydroxy methylglutaryl CoA reductase 1	O64966	HMDH1_GOSHI 3-hydroxy-3-methylglutaryl-coenzyme A reductase 1 OS=Gossypium hirsutum GN=HMG1 PE=3 SV=1	gi|823160130|ref|XP_012479907.1|	PREDICTED: 3-hydroxy-3-methylglutaryl-coenzyme A reductase 1-like [Gossypium raimondii] &gt;gi|763764700|gb|KJB31954.1| hypothetical protein B456_005G215800 [Gossypium raimondii]
	GH_A01G1772	AT4G38700	Disease resistance-responsive (dirigent-like protein) family protein	F4JUF8	DIR15_ARATH Dirigent protein 15 OS=Arabidopsis thaliana GN=DIR15 PE=3 SV=1	gi|823135542|ref|XP_012467529.1|	PREDICTED: dirigent protein 15-like [Gossypium raimondii] &gt;gi|763748323|gb|KJB15762.1| hypothetical protein B456_002G194500 [Gossypium raimondii]
	GH_D08G0492	AT3G62730	desiccation-like protein	P22242	DRPE_CRAPL Desiccation-related protein PCC13-62 OS=Craterostigma plantagineum PE=2 SV=1	gi|823147174|ref|XP_012473498.1|	PREDICTED: desiccation-related protein PCC13-62-like [Gossypium raimondii] &gt;gi|763755202|gb|KJB22533.1| hypothetical protein B456_004G052900 [Gossypium raimondii]
	GH_A03G0399	AT1G08110	lactoylglutathione lyase family protein / glyoxalase I family protein	O04885	LGUL_BRAJU Lactoylglutathione lyase OS=Brassica juncea GN=GLY I PE=2 SV=1	gi|728839821|gb|KHG19264.1|	Lactoylglutathione lyase [Gossypium arboreum]
	GH_A05G0433	AT2G45400	NAD(P)-binding Rossmann-fold superfamily protein	Q40316	VESTR_MEDSA Vestitone reductase OS=Medicago sativa PE=1 SV=1	gi|728808190|gb|KHF98112.1|	Dihydroflavonol-4-reductase -like protein [Gossypium arboreum]
	GH_A01G0925	AT2G04240	RING/U-box superfamily protein	Q9SI09	XERIC_ARATH Probable E3 ubiquitin-protein ligase XERICO OS=Arabidopsis thaliana GN=XERICO PE=1 SV=1	gi|823132491|ref|XP_012462668.1|	PREDICTED: RING-H2 finger protein ATL78-like [Gossypium raimondii] &gt;gi|763746553|gb|KJB13992.1| hypothetical protein B456_002G105100 [Gossypium raimondii]
	GH_A05G2497	AT5G09360	laccase 14	Q9FY79	LAC14_ARATH Laccase-14 OS=Arabidopsis thaliana GN=LAC14 PE=2 SV=1	gi|823226946|ref|XP_012446308.1|	PREDICTED: laccase-21-like [Gossypium raimondii] &gt;gi|763792573|gb|KJB59569.1| hypothetical protein B456_009G261300 [Gossypium raimondii]
	GH_A13G2660	AT5G20230	blue-copper-binding protein	Q07488	BCB1_ARATH Blue copper protein OS=Arabidopsis thaliana GN=BCB PE=1 SV=2	gi|728847248|gb|KHG26691.1|	Blue copper -like protein [Gossypium arboreum]
	GH_A03G0398	AT1G08110	lactoylglutathione lyase family protein / glyoxalase I family protein	O04885	LGUL_BRAJU Lactoylglutathione lyase OS=Brassica juncea GN=GLY I PE=2 SV=1	gi|823143596|ref|XP_012471606.1|	PREDICTED: lactoylglutathione lyase-like isoform X2 [Gossypium raimondii] &gt;gi|763752982|gb|KJB20370.1| hypothetical protein B456_003G145100 [Gossypium raimondii] &gt;gi|763752983|gb|KJB20371.1| hypothetical protein B456_003G145100 [Gossypium raimondii]
	GH_A12G1392	AT2G47160	HCO3- transporter family	Q8VYR7	BOR1_ARATH Boron transporter 1 OS=Arabidopsis thaliana GN=BOR1 PE=1 SV=1	gi|823209389|ref|XP_012437934.1|	PREDICTED: boron transporter 1-like [Gossypium raimondii] &gt;gi|763782699|gb|KJB49770.1| hypothetical protein B456_008G137000 [Gossypium raimondii]
	GH_A04G0525	AT3G26310	cytochrome P450 family 71 subfamily B polypeptide 35	O48923	C71DA_SOYBN Cytochrome P450 71D10 OS=Glycine max GN=CYP71D10 PE=2 SV=1	gi|763794442|gb|KJB61438.1|	hypothetical protein B456_009G358400 [Gossypium raimondii]
	GH_A04G0224	AT5G23960	terpene synthase 21	Q39761	DCS1_GOSAR (+)-delta-cadinene synthase isozyme XC1 OS=Gossypium arboreum PE=1 SV=1	gi|3287824|sp|Q39761.1|DCS1_GOSAR	RecName: Full=(+)-delta-cadinene synthase isozyme XC1; Short=D-cadinene synthase XC1 [Gossypium arboreum] &gt;gi|240104441|pdb|3G4D|A Chain A, Crystal Structure Of (+)-Delta-Cadinene Synthase From Gossypium Arboreum And Evolutionary Divergence Of Metal Binding Motifs For Catalysis &gt;gi|240104442|pdb|3G4D|B Chain B, Crystal Structure Of (+)-Delta-Cadinene Synthase From Gossypium Arboreum And Evo…
	GH_D05G2506	AT5G09360	laccase 14	Q9FY79	LAC14_ARATH Laccase-14 OS=Arabidopsis thaliana GN=LAC14 PE=2 SV=1	gi|823226960|ref|XP_012446315.1|	PREDICTED: laccase-14-like [Gossypium raimondii] &gt;gi|763792574|gb|KJB59570.1| hypothetical protein B456_009G261400 [Gossypium raimondii]
	GH_A12G1755	AT1G05210	Transmembrane protein 97 Putative	Q6DFQ5	TMM97_XENTR Transmembrane protein 97 OS=Xenopus tropicalis GN=tmem97 PE=2 SV=1	gi|728841757|gb|KHG21200.1|	Transmembrane 97 [Gossypium arboreum]
	GH_A13G0747	-	-	-	-	gi|823265835|ref|XP_012465639.1|	PREDICTED: proline-rich receptor-like protein kinase PERK2 [Gossypium raimondii] &gt;gi|763812756|gb|KJB79608.1| hypothetical protein B456_013G058100 [Gossypium raimondii]
	GH_A05G2496	AT5G09360	laccase 14	Q9FY79	LAC14_ARATH Laccase-14 OS=Arabidopsis thaliana GN=LAC14 PE=2 SV=1	gi|823226960|ref|XP_012446315.1|	PREDICTED: laccase-14-like [Gossypium raimondii] &gt;gi|763792574|gb|KJB59570.1| hypothetical protein B456_009G261400 [Gossypium raimondii]
	GH_D03G0773	AT1G15520	pleiotropic drug resistance 12	Q76CU2	PDR1_TOBAC Pleiotropic drug resistance protein 1 OS=Nicotiana tabacum GN=PDR1 PE=2 SV=1	gi|590618172|ref|XP_007023982.1|	Pleiotropic drug resistance 12 [Theobroma cacao] &gt;gi|508779348|gb|EOY26604.1| Pleiotropic drug resistance 12 [Theobroma cacao]
	GH_D12G2181	AT5G51190	Integrase-type DNA-binding superfamily protein	Q8VY90	EF105_ARATH Ethylene-responsive transcription factor ERF105 OS=Arabidopsis thaliana GN=ERF105 PE=2 SV=1	gi|823212718|ref|XP_012439108.1|	PREDICTED: ethylene-responsive transcription factor ERF105-like [Gossypium raimondii] &gt;gi|763784299|gb|KJB51370.1| hypothetical protein B456_008G214000 [Gossypium raimondii]
	GH_D01G0862	AT3G26300	cytochrome P450 family 71 subfamily B polypeptide 34	A6YIH8	C7D55_HYOMU Premnaspirodiene oxygenase OS=Hyoscyamus muticus GN=CYP71D55 PE=1 SV=1	gi|823132219|ref|XP_012461519.1|	PREDICTED: cytochrome P450 71D9-like isoform X1 [Gossypium raimondii] &gt;gi|763746409|gb|KJB13848.1| hypothetical protein B456_002G097500 [Gossypium raimondii]
	GH_D03G1575	AT1G08110	lactoylglutathione lyase family protein / glyoxalase I family protein	O04885	LGUL_BRAJU Lactoylglutathione lyase OS=Brassica juncea GN=GLY I PE=2 SV=1	gi|823143596|ref|XP_012471606.1|	PREDICTED: lactoylglutathione lyase-like isoform X2 [Gossypium raimondii] &gt;gi|763752982|gb|KJB20370.1| hypothetical protein B456_003G145100 [Gossypium raimondii] &gt;gi|763752983|gb|KJB20371.1| hypothetical protein B456_003G145100 [Gossypium raimondii]
	GH_D05G3216	AT4G31940	cytochrome P450 family 82 subfamily C polypeptide 4	O49858	C82A3_SOYBN Cytochrome P450 82A3 OS=Glycine max GN=CYP82A3 PE=2 SV=1	gi|823215673|ref|XP_012440580.1|	PREDICTED: cytochrome P450 CYP82D47-like [Gossypium raimondii] &gt;gi|763793936|gb|KJB60932.1| hypothetical protein B456_009G331600 [Gossypium raimondii]
	GH_D12G1750	AT1G05210	Transmembrane protein 97 Putative	Q6DFQ5	TMM97_XENTR Transmembrane protein 97 OS=Xenopus tropicalis GN=tmem97 PE=2 SV=1	gi|823211063|ref|XP_012438431.1|	PREDICTED: transmembrane protein 97-like [Gossypium raimondii] &gt;gi|763783392|gb|KJB50463.1| hypothetical protein B456_008G172900 [Gossypium raimondii]
	GH_A09G1846	AT2G31570	glutathione peroxidase 2	O04922	GPX2_ARATH Probable glutathione peroxidase 2 OS=Arabidopsis thaliana GN=GPX2 PE=1 SV=1	gi|823175941|ref|XP_012486281.1|	PREDICTED: probable glutathione peroxidase 2 [Gossypium raimondii] &gt;gi|763769788|gb|KJB37003.1| hypothetical protein B456_006G186100 [Gossypium raimondii]
	GH_A07G0648	AT5G08170	porphyromonas-type peptidyl-arginine deiminase family protein	Q8GWW7	AGUA_ARATH Agmatine deiminase OS=Arabidopsis thaliana GN=AIH PE=1 SV=2	gi|728836209|gb|KHG15652.1|	Agmatine deiminase -like protein [Gossypium arboreum]
	GH_D01G2293	AT1G52340	NAD(P)-binding Rossmann-fold superfamily protein	Q94KL8	SILD_PODPE Secoisolariciresinol dehydrogenase (Fragment) OS=Podophyllum peltatum PE=1 SV=1	gi|823136755|ref|XP_012468145.1|	PREDICTED: momilactone A synthase-like [Gossypium raimondii] &gt;gi|763749135|gb|KJB16574.1| hypothetical protein B456_002G237300 [Gossypium raimondii]
	GH_A04G0223	AT5G23960	terpene synthase 21	O49853	DCS4_GOSAR (+)-delta-cadinene synthase isozyme C2 OS=Gossypium arboreum GN=CAD1-C2 PE=2 SV=1	gi|823221764|ref|XP_012443577.1|	PREDICTED: (+)-delta-cadinene synthase isozyme C2 [Gossypium raimondii] &gt;gi|763795641|gb|KJB62637.1| hypothetical protein B456_009G428500 [Gossypium raimondii]
	GH_D09G0189	AT4G38700	Disease resistance-responsive (dirigent-like protein) family protein	F4JUF8	DIR15_ARATH Dirigent protein 15 OS=Arabidopsis thaliana GN=DIR15 PE=3 SV=1	gi|823167390|ref|XP_012483642.1|	PREDICTED: dirigent protein 15-like [Gossypium raimondii] &gt;gi|763766304|gb|KJB33519.1| hypothetical protein B456_006G018400 [Gossypium raimondii]
	GH_A03G0159	AT1G62790	Bifunctional inhibitor/lipid-transfer protein/seed storage 2S albumin superfamily protein	-	-	gi|763753459|gb|KJB20847.1|	hypothetical protein B456_003G168500 [Gossypium raimondii]
	GH_A03G0630	AT5G53560	cytochrome B5 isoform E	P40934	CYB5_BRAOB Cytochrome b5 OS=Brassica oleracea var. botrytis GN=CYB5 PE=1 SV=1	gi|728842122|gb|KHG21565.1|	Cytochrome b5 [Gossypium arboreum]
	GH_D01G2290	AT1G52340	NAD(P)-binding Rossmann-fold superfamily protein	Q94KL7	SILD_FORIN Secoisolariciresinol dehydrogenase (Fragment) OS=Forsythia intermedia PE=1 SV=1	gi|823136751|ref|XP_012468143.1|	PREDICTED: secoisolariciresinol dehydrogenase-like [Gossypium raimondii] &gt;gi|763749132|gb|KJB16571.1| hypothetical protein B456_002G237000 [Gossypium raimondii]
	GH_D04G1941	AT4G20820	FAD-binding Berberine family protein	A6P6V9	CBDAS_CANSA Cannabidiolic acid synthase OS=Cannabis sativa GN=CBDAS PE=1 SV=1	gi|823256601|ref|XP_012460945.1|	PREDICTED: cannabidiolic acid synthase-like 1 [Gossypium raimondii]
	GH_D07G1099	AT5G59590	UDP-glucosyl transferase 76E2	Q9LTH2	U76E2_ARATH UDP-glycosyltransferase 76E2 OS=Arabidopsis thaliana GN=UGT76E2 PE=2 SV=1	gi|823123388|ref|XP_012475395.1|	PREDICTED: UDP-glycosyltransferase 76E2-like isoform X2 [Gossypium raimondii] &gt;gi|763741435|gb|KJB08934.1| hypothetical protein B456_001G114000 [Gossypium raimondii]
	GH_D03G1576	AT1G08110	lactoylglutathione lyase family protein / glyoxalase I family protein	O04885	LGUL_BRAJU Lactoylglutathione lyase OS=Brassica juncea GN=GLY I PE=2 SV=1	gi|823143598|ref|XP_012471607.1|	PREDICTED: lactoylglutathione lyase-like [Gossypium raimondii] &gt;gi|763752984|gb|KJB20372.1| hypothetical protein B456_003G145200 [Gossypium raimondii]
	GH_A09G0647	AT3G26300	cytochrome P450 family 71 subfamily B polypeptide 34	H2DH18	C7A12_PANGI Cytochrome P450 CYP736A12 OS=Panax ginseng PE=2 SV=1	gi|728843107|gb|KHG22550.1|	Cytochrome P450 [Gossypium arboreum] &gt;gi|728849067|gb|KHG28510.1| Cytochrome P450 [Gossypium arboreum]
	GH_D01G2497	AT3G54040	PAR1 protein	-	-	gi|823137328|ref|XP_012468452.1|	PREDICTED: uncharacterized protein LOC105786519 [Gossypium raimondii] &gt;gi|763749558|gb|KJB16997.1| hypothetical protein B456_002G259600 [Gossypium raimondii]
	GH_D08G1238	AT4G10380	NOD26-like intrinsic protein 5%3B1	Q9SV84	NIP51_ARATH Probable aquaporin NIP5-1 OS=Arabidopsis thaliana GN=NIP5-1 PE=2 SV=1	gi|823149760|ref|XP_012474725.1|	PREDICTED: probable aquaporin NIP5-1 [Gossypium raimondii] &gt;gi|823149762|ref|XP_012474726.1| PREDICTED: probable aquaporin NIP5-1 [Gossypium raimondii] &gt;gi|763756737|gb|KJB24068.1| hypothetical protein B456_004G126900 [Gossypium raimondii] &gt;gi|763756738|gb|KJB24069.1| hypothetical protein B456_004G126900 [Gossypium raimondii] &gt;gi|763756739|gb|KJB24070.1| hypothetical protein B456_004G…
	GH_D13G0513	-	-	-	-	gi|763812763|gb|KJB79615.1|	hypothetical protein B456_013G058800 [Gossypium raimondii]
	GH_A01G0700	AT5G23960	terpene synthase 21	Q6Q3H3	TPSGD_VITVI (-)-germacrene D synthase OS=Vitis vinifera GN=VIT_19s0014g04930 PE=1 SV=1	gi|401834503|gb|AFQ23183.1|	sesquiterpene synthase [Gossypium hirsutum] &gt;gi|550600238|gb|AGX84975.1| terpene synthase [Gossypium hirsutum]
	GH_A01G1845	AT1G47670	Transmembrane amino acid transporter family protein	Q9SX98	LHTL8_ARATH Lysine histidine transporter-like 8 OS=Arabidopsis thaliana GN=AATL1 PE=1 SV=1	gi|823135735|ref|XP_012467627.1|	PREDICTED: lysine histidine transporter-like 8 [Gossypium raimondii] &gt;gi|763748464|gb|KJB15903.1| hypothetical protein B456_002G202600 [Gossypium raimondii]
	GH_D06G0123	AT4G31940	cytochrome P450 family 82 subfamily C polypeptide 4	O49859	C82A4_SOYBN Cytochrome P450 82A4 OS=Glycine max GN=CYP82A4 PE=2 SV=1	gi|823233677|ref|XP_012449477.1|	PREDICTED: cytochrome P450 CYP82D47-like [Gossypium raimondii] &gt;gi|763796810|gb|KJB63765.1| hypothetical protein B456_010G015200 [Gossypium raimondii]
	GH_D09G1800	-	-	-	-	gi|188509950|gb|ACD56636.1|	disease resistance related protein [Gossypium raimondii]
	GH_A01G2419	AT3G54040	PAR1 protein	-	-	gi|728819002|gb|KHG02999.1|	ATP-dependent RNA helicase dbp6 [Gossypium arboreum]
	GH_D05G2505	AT5G09360	laccase 14	Q2QZ80	LAC21_ORYSJ Laccase-21 OS=Oryza sativa subsp. japonica GN=LAC21 PE=2 SV=1	gi|823226946|ref|XP_012446308.1|	PREDICTED: laccase-21-like [Gossypium raimondii] &gt;gi|763792573|gb|KJB59569.1| hypothetical protein B456_009G261300 [Gossypium raimondii]
	GH_D12G1751	AT1G05210	Transmembrane protein 97 Putative	Q6DFQ5	TMM97_XENTR Transmembrane protein 97 OS=Xenopus tropicalis GN=tmem97 PE=2 SV=1	gi|823211069|ref|XP_012438433.1|	PREDICTED: transmembrane protein 97 [Gossypium raimondii] &gt;gi|763783393|gb|KJB50464.1| hypothetical protein B456_008G173000 [Gossypium raimondii]
	GH_D01G0943	AT2G04240	RING/U-box superfamily protein	Q9SI09	XERIC_ARATH Probable E3 ubiquitin-protein ligase XERICO OS=Arabidopsis thaliana GN=XERICO PE=1 SV=1	gi|823132491|ref|XP_012462668.1|	PREDICTED: RING-H2 finger protein ATL78-like [Gossypium raimondii] &gt;gi|763746553|gb|KJB13992.1| hypothetical protein B456_002G105100 [Gossypium raimondii]
	GH_D04G2126	AT4G35160	O-methyltransferase family protein	Q7XB10	4OMT2_PAPSO 3'-hydroxy-N-methyl-(S)-coclaurine 4'-O-methyltransferase 2 OS=Papaver somniferum GN=4'OMT2 PE=1 SV=1	gi|823252359|ref|XP_012458802.1|	PREDICTED: (RS)-norcoclaurine 6-O-methyltransferase-like isoform X2 [Gossypium raimondii] &gt;gi|763810886|gb|KJB77788.1| hypothetical protein B456_012G157300 [Gossypium raimondii]
	GH_D10G2461	AT4G12300	cytochrome P450 family 706 subfamily A polypeptide 4	Q42799	C93A2_SOYBN Cytochrome P450 93A2 OS=Glycine max GN=CYP93A2 PE=2 SV=1	gi|823250042|ref|XP_012457624.1|	PREDICTED: geraniol 8-hydroxylase-like [Gossypium raimondii] &gt;gi|763806873|gb|KJB73811.1| hypothetical protein B456_011G254100 [Gossypium raimondii]
	GH_D13G0531	-	-	-	-	gi|763812763|gb|KJB79615.1|	hypothetical protein B456_013G058800 [Gossypium raimondii]
	GH_D12G2871	AT4G12300	cytochrome P450 family 706 subfamily A polypeptide 4	O64638	C76C3_ARATH Cytochrome P450 76C3 OS=Arabidopsis thaliana GN=CYP76C3 PE=2 SV=2	gi|823214993|ref|XP_012440260.1|	PREDICTED: cytochrome P450 76C3-like [Gossypium raimondii]
	GH_A04G0074	AT2G21110	Disease resistance-responsive (dirigent-like protein) family protein	Q9SKQ2	DIR4_ARATH Dirigent protein 4 OS=Arabidopsis thaliana GN=DIR4 PE=2 SV=1	gi|728807006|gb|KHF97260.1|	Disease resistance response protein [Gossypium arboreum]
	GH_A10G1033	AT4G35160	O-methyltransferase family protein	B6VJS4	ROMT_VITVI Trans-resveratrol di-O-methyltransferase OS=Vitis vinifera GN=ROMT PE=1 SV=2	gi|823240627|ref|XP_012452929.1|	PREDICTED: trans-resveratrol di-O-methyltransferase-like [Gossypium raimondii]
	GH_D03G1776	AT4G22710	cytochrome P450 family 706 subfamily A polypeptide 2	Q9SBQ9	F3PH_PETHY Flavonoid 3'-monooxygenase OS=Petunia hybrida GN=CYP75B2 PE=2 SV=1	gi|823144195|ref|XP_012471918.1|	PREDICTED: geraniol 8-hydroxylase-like [Gossypium raimondii] &gt;gi|763753411|gb|KJB20799.1| hypothetical protein B456_003G165600 [Gossypium raimondii]
	GH_A07G0814	AT5G17220	glutathione S-transferase phi 12	Q9FE46	GSTFC_ARATH Glutathione S-transferase F12 OS=Arabidopsis thaliana GN=GSTF12 PE=1 SV=1	gi|728830484|gb|KHG09927.1|	Glutathione S-transferase F12 -like protein [Gossypium arboreum]
	GH_D01G1960	AT1G47670	Transmembrane amino acid transporter family protein	Q9SX98	LHTL8_ARATH Lysine histidine transporter-like 8 OS=Arabidopsis thaliana GN=AATL1 PE=1 SV=1	gi|823135735|ref|XP_012467627.1|	PREDICTED: lysine histidine transporter-like 8 [Gossypium raimondii] &gt;gi|763748464|gb|KJB15903.1| hypothetical protein B456_002G202600 [Gossypium raimondii]
	GH_D10G2538	-	-	-	-	gi|823241110|ref|XP_012453169.1|	PREDICTED: factor of DNA methylation 1-like [Gossypium raimondii]
	GH_A13G2332	AT4G03070	2-oxoglutarate (2OG) and Fe(II)-dependent oxygenase superfamily protein	Q9ZTA3	AOP1C_ARATH Probable 2-oxoglutarate-dependent dioxygenase AOP1 OS=Arabidopsis thaliana GN=AOP1 PE=2 SV=1	gi|728825340|gb|KHG06206.1|	Gibberellin 2-beta-dioxygenase 8 -like protein [Gossypium arboreum]
	GH_D06G0121	AT4G31940	cytochrome P450 family 82 subfamily C polypeptide 4	O49858	C82A3_SOYBN Cytochrome P450 82A3 OS=Glycine max GN=CYP82A3 PE=2 SV=1	gi|763796808|gb|KJB63763.1|	hypothetical protein B456_010G015000, partial [Gossypium raimondii]
	GH_D07G0645	AT5G08170	porphyromonas-type peptidyl-arginine deiminase family protein	Q8GWW7	AGUA_ARATH Agmatine deiminase OS=Arabidopsis thaliana GN=AIH PE=1 SV=2	gi|823121904|ref|XP_012468817.1|	PREDICTED: agmatine deiminase [Gossypium raimondii] &gt;gi|763739400|gb|KJB06899.1| hypothetical protein B456_001G065900 [Gossypium raimondii]
	GH_A05G2936	AT2G21110	Disease resistance-responsive (dirigent-like protein) family protein	Q9SKQ2	DIR4_ARATH Dirigent protein 4 OS=Arabidopsis thaliana GN=DIR4 PE=2 SV=1	gi|823230436|ref|XP_012447945.1|	PREDICTED: dirigent protein 4-like [Gossypium raimondii] &gt;gi|763793427|gb|KJB60423.1| hypothetical protein B456_009G307800 [Gossypium raimondii]
	GH_D03G0521	AT5G17050	UDP-glucosyl transferase 78D2	P51094	UFOG_VITVI Anthocyanidin 3-O-glucosyltransferase 2 OS=Vitis vinifera GN=UFGT PE=1 SV=2	gi|763751024|gb|KJB18412.1|	hypothetical protein B456_003G051800 [Gossypium raimondii]
	GH_A07G0851	AT1G66370	myb domain protein 113	Q9FNV9	MY113_ARATH Transcription factor MYB113 OS=Arabidopsis thaliana GN=MYB113 PE=1 SV=1	gi|575502409|gb|AHG97390.1|	myb-related transcription factor A1 [Gossypium hirsutum]
	GH_A12G0116	AT4G38210	expansin A20	Q9SZM1	EXP20_ARATH Expansin-A20 OS=Arabidopsis thaliana GN=EXPA20 PE=2 SV=1	gi|763780089|gb|KJB47160.1|	hypothetical protein B456_008G013200 [Gossypium raimondii]
	GH_A07G2604	AT5G13080	WRKY DNA-binding protein 75	Q9FYA2	WRK75_ARATH Probable WRKY transcription factor 75 OS=Arabidopsis thaliana GN=WRKY75 PE=2 SV=1	gi|383288273|gb|AFH02532.1|	WRKY transcription factor [Gossypium barbadense]
	GH_A09G1774	AT3G09270	glutathione S-transferase TAU 8	Q9SR36	GSTU8_ARATH Glutathione S-transferase U8 OS=Arabidopsis thaliana GN=GSTU8 PE=2 SV=1	gi|195973264|gb|ABW69659.2|	glutathione S-transferase [Gossypium hirsutum]
	GH_D05G1443	AT3G14260	LURP-one-like protein (DUF567)	Q9LUM1	LOR11_ARATH Protein LURP-one-related 11 OS=Arabidopsis thaliana GN=At3g14260 PE=2 SV=1	gi|823229562|ref|XP_012447520.1|	PREDICTED: protein LURP-one-related 11-like [Gossypium raimondii] &gt;gi|763790091|gb|KJB57087.1| hypothetical protein B456_009G147600 [Gossypium raimondii]
	GH_A08G2489	-	-	-	-	gi|763759327|gb|KJB26658.1|	hypothetical protein B456_004G253500 [Gossypium raimondii]
	GH_D05G3529	AT3G26300	cytochrome P450 family 71 subfamily B polypeptide 34	O48923	C71DA_SOYBN Cytochrome P450 71D10 OS=Glycine max GN=CYP71D10 PE=2 SV=1	gi|763794442|gb|KJB61438.1|	hypothetical protein B456_009G358400 [Gossypium raimondii]
	GH_A10G1865	-	-	O24248	PRU1_PRUAV Major allergen Pru av 1 OS=Prunus avium GN=PRUA1 PE=1 SV=1	gi|15811629|gb|AAL09033.1|AF416652_1	ribonuclease-like PR-10 [Gossypium arboreum] &gt;gi|728828569|gb|KHG08012.1| Major pollen allergen Bet v 1-A [Gossypium arboreum]
	GH_A01G1774	AT2G21110	Disease resistance-responsive (dirigent-like protein) family protein	Q9SKQ2	DIR4_ARATH Dirigent protein 4 OS=Arabidopsis thaliana GN=DIR4 PE=2 SV=1	gi|823138378|ref|XP_012469058.1|	PREDICTED: dirigent protein 4-like [Gossypium raimondii] &gt;gi|763745564|gb|KJB13003.1| hypothetical protein B456_002G050500 [Gossypium raimondii]
	GH_A08G2421	AT1G60690	NAD(P)-linked oxidoreductase superfamily protein	C6TBN2	AKR1_SOYBN Probable aldo-keto reductase 1 OS=Glycine max GN=AKR1 PE=2 SV=1	gi|823153645|ref|XP_012476664.1|	PREDICTED: probable aldo-keto reductase 1 [Gossypium raimondii] &gt;gi|823153647|ref|XP_012476665.1| PREDICTED: probable aldo-keto reductase 1 [Gossypium raimondii] &gt;gi|763759209|gb|KJB26540.1| hypothetical protein B456_004G246400 [Gossypium raimondii]
	GH_D06G2270	AT2G43000	NAC domain containing protein 42	Q9SK55	NAC42_ARATH Transcription factor JUNGBRUNNEN 1 OS=Arabidopsis thaliana GN=JUB1 PE=1 SV=1	gi|823239826|ref|XP_012452555.1|	PREDICTED: transcription factor JUNGBRUNNEN 1-like isoform X1 [Gossypium raimondii] &gt;gi|763801337|gb|KJB68292.1| hypothetical protein B456_010G236700 [Gossypium raimondii]
	GH_A01G0924	AT2G04240	RING/U-box superfamily protein	Q9SI09	XERIC_ARATH Probable E3 ubiquitin-protein ligase XERICO OS=Arabidopsis thaliana GN=XERICO PE=1 SV=1	gi|823132489|ref|XP_012462654.1|	PREDICTED: uncharacterized protein LOC105782454 [Gossypium raimondii] &gt;gi|763746552|gb|KJB13991.1| hypothetical protein B456_002G105000 [Gossypium raimondii]
	GH_D07G1091	AT5G59590	UDP-glucosyl transferase 76E2	U3UA11	UGT7_CATRO UDP-glucose iridoid glucosyltransferase OS=Catharanthus roseus GN=UGT76A2 PE=1 SV=1	gi|823123352|ref|XP_012475236.1|	PREDICTED: UDP-glycosyltransferase 76E2-like [Gossypium raimondii] &gt;gi|763741422|gb|KJB08921.1| hypothetical protein B456_001G113200 [Gossypium raimondii]
	GH_A09G2162	AT1G22490	basic helix-loop-helix (bHLH) DNA-binding superfamily protein	Q9SK91	BH094_ARATH Transcription factor bHLH94 OS=Arabidopsis thaliana GN=BHLH94 PE=2 SV=2	gi|728835605|gb|KHG15048.1|	Transcription factor bHLH96 -like protein [Gossypium arboreum]
	GH_D01G0577	AT3G15280	hypothetical protein	-	-	gi|823131463|ref|XP_012458121.1|	PREDICTED: uncharacterized protein LOC105778910 [Gossypium raimondii] &gt;gi|763745889|gb|KJB13328.1| hypothetical protein B456_002G068400 [Gossypium raimondii]
	GH_D03G1777	AT4G12320	cytochrome P450 family 706 subfamily A polypeptide 6	Q6YV88	C71Z7_ORYSJ Ent-cassadiene C2-hydroxylase OS=Oryza sativa subsp. japonica GN=CYP71Z7 PE=1 SV=1	gi|823144195|ref|XP_012471918.1|	PREDICTED: geraniol 8-hydroxylase-like [Gossypium raimondii] &gt;gi|763753411|gb|KJB20799.1| hypothetical protein B456_003G165600 [Gossypium raimondii]
	GH_D12G2619	AT4G17880	Basic helix-loop-helix (bHLH) DNA-binding family protein	O49687	MYC4_ARATH Transcription factor MYC4 OS=Arabidopsis thaliana GN=MYC4 PE=1 SV=1	gi|823214191|ref|XP_012439845.1|	PREDICTED: transcription factor MYC3-like [Gossypium raimondii] &gt;gi|763785301|gb|KJB52372.1| hypothetical protein B456_008G259000 [Gossypium raimondii]
	GH_A07G1106	AT5G59590	UDP-glucosyl transferase 76E2	U3UA11	UGT7_CATRO UDP-glucose iridoid glucosyltransferase OS=Catharanthus roseus GN=UGT76A2 PE=1 SV=1	gi|823123352|ref|XP_012475236.1|	PREDICTED: UDP-glycosyltransferase 76E2-like [Gossypium raimondii] &gt;gi|763741422|gb|KJB08921.1| hypothetical protein B456_001G113200 [Gossypium raimondii]
	GH_D03G1768	AT4G12320	cytochrome P450 family 706 subfamily A polypeptide 6	O23976	C76B1_HELTU 7-ethoxycoumarin O-deethylase OS=Helianthus tuberosus GN=CYP76B1 PE=1 SV=1	gi|823144195|ref|XP_012471918.1|	PREDICTED: geraniol 8-hydroxylase-like [Gossypium raimondii] &gt;gi|763753411|gb|KJB20799.1| hypothetical protein B456_003G165600 [Gossypium raimondii]
	GH_A04G1098	AT5G46230	hypothetical protein (Protein of unknown function DUF538)	-	-	gi|823251294|ref|XP_012458266.1|	PREDICTED: uncharacterized protein LOC105779061 [Gossypium raimondii] &gt;gi|763810042|gb|KJB76944.1| hypothetical protein B456_012G113800 [Gossypium raimondii]
	GH_A06G0141	AT4G31940	cytochrome P450 family 82 subfamily C polypeptide 4	O49858	C82A3_SOYBN Cytochrome P450 82A3 OS=Glycine max GN=CYP82A3 PE=2 SV=1	gi|823233683|ref|XP_012449480.1|	PREDICTED: cytochrome P450 CYP82D47-like [Gossypium raimondii] &gt;gi|763796805|gb|KJB63760.1| hypothetical protein B456_010G014600 [Gossypium raimondii]
	GH_A05G1252	AT1G15520	pleiotropic drug resistance 12	Q76CU2	PDR1_TOBAC Pleiotropic drug resistance protein 1 OS=Nicotiana tabacum GN=PDR1 PE=2 SV=1	gi|823223968|ref|XP_012444741.1|	PREDICTED: pleiotropic drug resistance protein 1-like [Gossypium raimondii] &gt;gi|763789644|gb|KJB56640.1| hypothetical protein B456_009G129000 [Gossypium raimondii]
	GH_A05G1977	AT4G31940	cytochrome P450 family 82 subfamily C polypeptide 4	O49858	C82A3_SOYBN Cytochrome P450 82A3 OS=Glycine max GN=CYP82A3 PE=2 SV=1	gi|823224573|ref|XP_012445057.1|	PREDICTED: cytochrome P450 CYP82D47-like [Gossypium raimondii] &gt;gi|763791365|gb|KJB58361.1| hypothetical protein B456_009G206600 [Gossypium raimondii]
	GH_A12G2598	AT4G17880	Basic helix-loop-helix (bHLH) DNA-binding family protein	O49687	MYC4_ARATH Transcription factor MYC4 OS=Arabidopsis thaliana GN=MYC4 PE=1 SV=1	gi|823214191|ref|XP_012439845.1|	PREDICTED: transcription factor MYC3-like [Gossypium raimondii] &gt;gi|763785301|gb|KJB52372.1| hypothetical protein B456_008G259000 [Gossypium raimondii]
	GH_A04G0526	AT5G25140	cytochrome P450 family 71 subfamily B polypeptide 13	O48923	C71DA_SOYBN Cytochrome P450 71D10 OS=Glycine max GN=CYP71D10 PE=2 SV=1	gi|763794442|gb|KJB61438.1|	hypothetical protein B456_009G358400 [Gossypium raimondii]
	GH_A08G1308	AT4G10380	NOD26-like intrinsic protein 5%3B1	Q9SV84	NIP51_ARATH Probable aquaporin NIP5-1 OS=Arabidopsis thaliana GN=NIP5-1 PE=2 SV=1	gi|728843441|gb|KHG22884.1|	putative aquaporin NIP5-1 -like protein [Gossypium arboreum]
	GH_D13G1533	AT5G25140	cytochrome P450 family 71 subfamily B polypeptide 13	O48923	C71DA_SOYBN Cytochrome P450 71D10 OS=Glycine max GN=CYP71D10 PE=2 SV=1	gi|823263124|ref|XP_012464325.1|	PREDICTED: cytochrome P450 71D10-like [Gossypium raimondii] &gt;gi|763814785|gb|KJB81637.1| hypothetical protein B456_013G154300 [Gossypium raimondii]
	GH_A04G0220	AT5G23960	terpene synthase 21	Q39760	DCS2_GOSAR (+)-delta-cadinene synthase isozyme XC14 OS=Gossypium arboreum PE=2 SV=1	gi|823221776|ref|XP_012443584.1|	PREDICTED: (+)-delta-cadinene synthase isozyme XC14-like isoform X1 [Gossypium raimondii] &gt;gi|763795658|gb|KJB62654.1| hypothetical protein B456_009G427900 [Gossypium raimondii]
	GH_A07G0177	AT3G43190	sucrose synthase 4	P13708	SUSY_SOYBN Sucrose synthase OS=Glycine max GN=SS PE=1 SV=2	gi|392050912|gb|AFM52233.1|	putative sucrose synthase 2 [Gossypium arboreum]
	GH_D11G3039	AT5G06570	alpha/beta-Hydrolases superfamily protein	Q9FG13	CXE15_ARATH Probable carboxylesterase 15 OS=Arabidopsis thaliana GN=CXE15 PE=2 SV=1	gi|823197165|ref|XP_012434188.1|	PREDICTED: probable carboxylesterase 15 [Gossypium raimondii] &gt;gi|763778201|gb|KJB45324.1| hypothetical protein B456_007G301300 [Gossypium raimondii]
	GH_D08G2031	AT2G45550	cytochrome P450 family 76 subfamily C polypeptide 4	Q8VWZ7	C76B6_CATRO Geraniol 8-hydroxylase OS=Catharanthus roseus GN=CYP76B6 PE=1 SV=1	gi|823152368|ref|XP_012476013.1|	PREDICTED: geraniol 8-hydroxylase-like isoform X1 [Gossypium raimondii] &gt;gi|823152370|ref|XP_012476014.1| PREDICTED: geraniol 8-hydroxylase-like isoform X1 [Gossypium raimondii] &gt;gi|823152372|ref|XP_012476015.1| PREDICTED: geraniol 8-hydroxylase-like isoform X2 [Gossypium raimondii] &gt;gi|763758368|gb|KJB25699.1| hypothetical protein B456_004G204800 [Gossypium raimondii]
	GH_D06G0120	AT4G31950	cytochrome P450 family 82 subfamily C polypeptide 3	H2DH24	C7D47_PANGI Cytochrome P450 CYP82D47 OS=Panax ginseng PE=2 SV=1	gi|823233677|ref|XP_012449477.1|	PREDICTED: cytochrome P450 CYP82D47-like [Gossypium raimondii] &gt;gi|763796810|gb|KJB63765.1| hypothetical protein B456_010G015200 [Gossypium raimondii]
	GH_A01G2008	AT1G09830	Glycinamide ribonucleotide (GAR) synthetase	P52420	PUR2_ARATH Phosphoribosylamine--glycine ligase, chloroplastic OS=Arabidopsis thaliana GN=PUR2 PE=2 SV=2	gi|823136229|ref|XP_012467871.1|	PREDICTED: phosphoribosylamine--glycine ligase-like isoform X2 [Gossypium raimondii] &gt;gi|823136231|ref|XP_012467872.1| PREDICTED: phosphoribosylamine--glycine ligase-like isoform X2 [Gossypium raimondii] &gt;gi|763748784|gb|KJB16223.1| hypothetical protein B456_002G218200 [Gossypium raimondii] &gt;gi|763748786|gb|KJB16225.1| hypothetical protein B456_002G218200 [Gossypium raimondii]
	GH_D04G1123	AT3G59310	solute carrier family 35 protein (DUF914)	Q5T1Q4	S35F1_HUMAN Solute carrier family 35 member F1 OS=Homo sapiens GN=SLC35F1 PE=2 SV=2	gi|823218119|ref|XP_012441709.1|	PREDICTED: solute carrier family 35 member F1-like [Gossypium raimondii] &gt;gi|823218121|ref|XP_012441710.1| PREDICTED: solute carrier family 35 member F1-like [Gossypium raimondii] &gt;gi|823218123|ref|XP_012441711.1| PREDICTED: solute carrier family 35 member F1-like [Gossypium raimondii] &gt;gi|763795172|gb|KJB62168.1| hypothetical protein B456_009G404800 [Gossypium raimondii] &gt;gi|76379517…
	GH_D09G0857	-	-	-	-	gi|763767605|gb|KJB34820.1|	hypothetical protein B456_006G086100 [Gossypium raimondii]
	GH_D09G1075	AT5G22500	fatty acid reductase 1	Q9XGY7	FAR_SIMCH Alcohol-forming fatty acyl-CoA reductase OS=Simmondsia chinensis PE=1 SV=1	gi|823172334|ref|XP_012485092.1|	PREDICTED: alcohol-forming fatty acyl-CoA reductase-like isoform X1 [Gossypium raimondii] &gt;gi|763768147|gb|KJB35362.1| hypothetical protein B456_006G111100 [Gossypium raimondii]
	GH_A06G1529	AT1G29280	WRKY DNA-binding protein 65	Q9LP56	WRK65_ARATH Probable WRKY transcription factor 65 OS=Arabidopsis thaliana GN=WRKY65 PE=2 SV=1	gi|728835652|gb|KHG15095.1|	putative WRKY transcription factor 65 -like protein [Gossypium arboreum]
	GH_A11G0097	AT4G20820	FAD-binding Berberine family protein	Q8GTB6	THCAS_CANSA Tetrahydrocannabinolic acid synthase OS=Cannabis sativa PE=1 SV=1	gi|823182458|ref|XP_012488518.1|	PREDICTED: tetrahydrocannabinolic acid synthase-like [Gossypium raimondii] &gt;gi|763772275|gb|KJB39398.1| hypothetical protein B456_007G011000 [Gossypium raimondii]
	GH_D01G2289	AT3G26770	NAD(P)-binding Rossmann-fold superfamily protein	Q94KL7	SILD_FORIN Secoisolariciresinol dehydrogenase (Fragment) OS=Forsythia intermedia PE=1 SV=1	gi|823250111|ref|XP_012457655.1|	PREDICTED: secoisolariciresinol dehydrogenase-like [Gossypium raimondii]
	GH_D10G2542	AT4G27190	NB-ARC domain-containing disease resistance protein	P10978	POLX_TOBAC Retrovirus-related Pol polyprotein from transposon TNT 1-94 OS=Nicotiana tabacum PE=2 SV=1	gi|763807044|gb|KJB73982.1|	hypothetical protein B456_011G265100 [Gossypium raimondii]
	GH_D13G1837	AT1G69560	myb domain protein 105	Q9FDW1	MYB44_ARATH Transcription factor MYB44 OS=Arabidopsis thaliana GN=MYB44 PE=2 SV=1	gi|823266110|ref|XP_012465763.1|	PREDICTED: transcriptional activator Myb-like [Gossypium raimondii] &gt;gi|763815604|gb|KJB82456.1| hypothetical protein B456_013G196500 [Gossypium raimondii]
	GH_A01G0854	AT3G26300	cytochrome P450 family 71 subfamily B polypeptide 34	O48923	C71DA_SOYBN Cytochrome P450 71D10 OS=Glycine max GN=CYP71D10 PE=2 SV=1	gi|728839645|gb|KHG19088.1|	Premnaspirodiene oxygenase [Gossypium arboreum]
	GH_D10G2263	AT3G61220	NAD(P)-binding Rossmann-fold superfamily protein	Q9M2E2	SDR1_ARATH (+)-neomenthol dehydrogenase OS=Arabidopsis thaliana GN=SDR1 PE=1 SV=1	gi|823241749|ref|XP_012453557.1|	PREDICTED: uncharacterized protein LOC105775600 [Gossypium raimondii]
	GH_D07G1012	AT3G14250	RING/U-box superfamily protein	Q9JI90	RNF14_MOUSE E3 ubiquitin-protein ligase RNF14 OS=Mus musculus GN=Rnf14 PE=1 SV=2	gi|763741306|gb|KJB08805.1|	hypothetical protein B456_001G105000 [Gossypium raimondii]
	GH_A08G2660	AT2G43000	NAC domain containing protein 42	Q9SK55	NAC42_ARATH Transcription factor JUNGBRUNNEN 1 OS=Arabidopsis thaliana GN=JUB1 PE=1 SV=1	gi|728835048|gb|KHG14491.1|	NAC domain-containing 42 -like protein [Gossypium arboreum]
	GH_A09G0622	AT3G26300	cytochrome P450 family 71 subfamily B polypeptide 34	H2DH18	C7A12_PANGI Cytochrome P450 CYP736A12 OS=Panax ginseng PE=2 SV=1	gi|728843369|gb|KHG22812.1|	Cytochrome P450 [Gossypium arboreum]
	GH_D11G3183	AT5G23960	terpene synthase 21	Q43714	DCS3_GOSAR (+)-delta-cadinene synthase isozyme A OS=Gossypium arboreum GN=CAD1-A PE=2 SV=1	gi|823197903|ref|XP_012434426.1|	PREDICTED: (+)-delta-cadinene synthase isozyme XC14-like [Gossypium raimondii] &gt;gi|763778501|gb|KJB45624.1| hypothetical protein B456_007G316800 [Gossypium raimondii]
	GH_D09G2097	AT1G72210	basic helix-loop-helix (bHLH) DNA-binding superfamily protein	Q9C7T4	BH096_ARATH Transcription factor bHLH96 OS=Arabidopsis thaliana GN=BHLH96 PE=2 SV=1	gi|823177495|ref|XP_012486809.1|	PREDICTED: transcription factor bHLH71-like [Gossypium raimondii] &gt;gi|763770499|gb|KJB37714.1| hypothetical protein B456_006G217200 [Gossypium raimondii]
	GH_A01G1017	AT4G38260	transport/golgi organization-like protein (DUF833)	P54797	TNG2_MOUSE Transport and Golgi organization 2 homolog OS=Mus musculus GN=Tango2 PE=1 SV=1	gi|823132852|ref|XP_012464551.1|	PREDICTED: transport and Golgi organization 2 homolog [Gossypium raimondii] &gt;gi|763746770|gb|KJB14209.1| hypothetical protein B456_002G115300 [Gossypium raimondii]
	GH_A06G1528	AT1G29270	transcription factor bHLH35-like protein	-	-	gi|728817021|gb|KHG02328.1|	Transcription factor bHLH35 -like protein [Gossypium arboreum]
	GH_A10G0330	AT1G29050	TRICHOME BIREFRINGENCE-LIKE 38	Q8VY22	TBL38_ARATH Protein trichome birefringence-like 38 OS=Arabidopsis thaliana GN=TBL38 PE=2 SV=1	gi|728840841|gb|KHG20284.1|	Enolase [Gossypium arboreum]
	GH_A12G0282	AT5G42650	allene oxide synthase	Q40778	C74A2_PARAR Allene oxide synthase OS=Parthenium argentatum GN=CYP74A2 PE=1 SV=2	gi|823204497|ref|XP_012436494.1|	PREDICTED: allene oxide synthase-like [Gossypium raimondii] &gt;gi|763780760|gb|KJB47831.1| hypothetical protein B456_008G044100 [Gossypium raimondii]
	GH_D06G1642	AT1G10155	phloem protein 2-A10	Q9SA16	P2A09_ARATH Protein PHLOEM PROTEIN 2-LIKE A9 OS=Arabidopsis thaliana GN=PP2A9 PE=2 SV=1	gi|823240198|ref|XP_012452723.1|	PREDICTED: protein PHLOEM PROTEIN 2-LIKE A9-like [Gossypium raimondii] &gt;gi|763800029|gb|KJB66984.1| hypothetical protein B456_010G168800 [Gossypium raimondii]
	GH_D08G2655	AT2G43000	NAC domain containing protein 42	Q9SK55	NAC42_ARATH Transcription factor JUNGBRUNNEN 1 OS=Arabidopsis thaliana GN=JUB1 PE=1 SV=1	gi|823154338|ref|XP_012477041.1|	PREDICTED: transcription factor JUNGBRUNNEN 1-like [Gossypium raimondii] &gt;gi|763759656|gb|KJB26987.1| hypothetical protein B456_004G270300 [Gossypium raimondii]
	GH_D11G3179	AT1G47890	receptor like protein 7	Q9C9H7	RLP12_ARATH Receptor-like protein 12 OS=Arabidopsis thaliana GN=RLP12 PE=2 SV=2	gi|823196148|ref|XP_012492835.1|	PREDICTED: receptor-like protein 12 isoform X3 [Gossypium raimondii]

## Sheet: Table S4
	Table S4. Go enrichment information in blue module.
	Class	GO_Name	GO_ID	GO_Level	EnrichmentScore	GeneCounts	GeneList	HubgeneList	P_value	Corrected Pvalue
	Molecular function	oxidoreductase activity	GO:0016491	3	3.22398	56	GH_D05G3529,GH_A04G0526,GH_A04G0525,GH_A06G0141,GH_D01G0862,GH_A11G0317,GH_D10G2461,GH_A03G0630,GH_D13G1533,GH_D12G2619,GH_A01G0854,GH_A12G2598,GH_A04G1593,GH_D12G2181,GH_A13G2336,GH_A13G2332,GH_A11G0097,GH_A03G0193,GH_D13G2328,GH_A05G1977,GH_D05G3216,GH_D12G2871,GH_A09G0622,GH_D03G1777,GH_D05G2016,GH_D03G1778,GH_D03G1776,GH_D01G2290,GH_D05G3845,GH_D01G2293,GH_A09G1846,GH_D01G2289,GH_D01G2288,GH_…	GH_A13G2336,GH_D11G0330,GH_A11G0317,GH_A03G0193,GH_D01G2288,GH_D03G1778,GH_D13G2328,GH_A13G1576,GH_D02G2103,GH_A05G2497,GH_A05G0433,GH_D05G3845,GH_A11G2138,GH_A04G1593,GH_D05G2016,	1.11e-16	1.74e-14
	Molecular function	alpha-humulene synthase activity	GO:0080017	8	75.5907	6	GH_A01G0700,GH_D05G3845,GH_D11G3183,GH_A04G0224,GH_A04G0220,GH_A04G0223,	GH_D05G3845,	2e-10	6.29e-09
	Molecular function	(-)-E-beta-caryophyllene synthase activity	GO:0080016	8	75.5907	6	GH_A01G0700,GH_D05G3845,GH_D11G3183,GH_A04G0224,GH_A04G0220,GH_A04G0223,	GH_D05G3845,	2e-10	6.29e-09
	Molecular function	fraxetin 5-hydroxylase activity	GO:0106144	6	72.1548	6	GH_A06G0141,GH_A05G1977,GH_D05G3216,GH_D05G2016,GH_D06G0121,GH_D06G0123,	GH_D05G2016,	2.69e-10	7.03e-09
	U	sesquiterpene synthase activity	GO:0010334	7	42.5741	7	GH_A01G0700,GH_D05G3845,GH_D11G3183,GH_A04G0224,GH_A04G0220,GH_A04G0223,GH_D09G0090,	GH_D09G0090,GH_D05G3845,	3.75e-10	9.05e-09
	Molecular function	cation binding	GO:0043169	4	1.8356	61	GH_D03G1574,GH_D05G3529,GH_A04G0526,GH_A04G0525,GH_A01G2008,GH_A06G0141,GH_D01G0862,GH_D10G2461,GH_A03G0630,GH_D13G1533,GH_A07G0814,GH_A01G0854,GH_D07G1012,GH_A13G2336,GH_A13G2332,GH_A01G1774,GH_D07G0645,GH_A03G0193,GH_D13G2328,GH_A05G1977,GH_D05G3216,GH_D12G2871,GH_D04G1587,GH_A09G0622,GH_D03G1777,GH_D05G2016,GH_D03G1778,GH_D03G1776,GH_A01G0700,GH_D05G3845,GH_A13G1576,GH_D01G0943,GH_D03G1768,GH_…	GH_A13G2336,GH_D04G1587,GH_D03G1574,GH_A03G0193,GH_D09G0090,GH_D03G1778,GH_D13G2328,GH_A13G1576,GH_A03G0399,GH_A05G2497,GH_D05G3845,GH_A11G2138,GH_A01G0925,GH_D05G2016,GH_A03G0398	9.76e-08	1.7e-06
	Molecular function	lactoylglutathione lyase activity	GO:0004462	5	30.4101	5	GH_D03G1574,GH_A03G0398,GH_A03G0399,GH_D03G1575,GH_D03G1576,	GH_D03G1574,GH_A03G0399,GH_A03G0398	7.26e-07	1.09e-05
	Molecular function	magnesium ion binding	GO:0000287	6	4.84176	7	GH_A01G0700,GH_D05G3845,GH_D11G3183,GH_A04G0224,GH_A04G0220,GH_A04G0223,GH_D09G0090,	GH_D09G0090,GH_D05G3845,	0.000662	0.00519646
	Molecular function	transferring alkyl or aryl activity	GO:0016765	4	5.02026	5	GH_A09G1774,GH_D12G2619,GH_A07G0814,GH_A12G2598,GH_A04G1098,	-	0.00337894	0.0200186
	Molecular function	enzyme regulator activity	GO:0030234	3	2.54281	11	GH_D07G1091,GH_D09G0189,GH_A01G1774,GH_A05G2936,GH_A01G1772,GH_D04G1587,GH_A04G1252,GH_D05G1443,GH_A09G2162,GH_A10G1865,GH_A04G0074,	GH_D04G1587,GH_A04G1252,GH_A01G1772,	0.00421143	0.0224134
	Molecular function	small molecule binding	GO:0036094	3	1.38576	49	GH_D05G3529,GH_A04G0526,GH_A04G0525,GH_A01G2008,GH_A06G0141,GH_D01G0862,GH_D10G2461,GH_D13G1533,GH_D12G2619,GH_A01G0854,GH_A12G2598,GH_A04G1593,GH_A13G2336,GH_A13G2332,GH_A01G1017,GH_D07G0645,GH_A13G0747,GH_A11G0097,GH_A03G0193,GH_A05G1977,GH_D05G3216,GH_D12G2871,GH_D04G1587,GH_A04G1252,GH_A09G0622,GH_D03G1777,GH_D05G2016,GH_D03G1778,GH_D03G1776,GH_D05G3845,GH_A13G1576,GH_D03G1768,GH_A03G0398,GH_…	GH_A13G2336,GH_D04G1587,GH_A03G0193,GH_D03G1778,GH_A13G1576,GH_A03G0399,GH_D02G2103,GH_D05G3845,GH_A11G2138,GH_A04G1593,GH_A04G1252,GH_D05G2016,GH_A03G0398	0.00554499	0.0276369
	Molecular function	electron transfer activity	GO:0009055	4	2.96227	8	GH_A03G0630,GH_A04G1593,GH_A11G0097,GH_A03G0193,GH_D01G2289,GH_A13G2660,GH_D04G1941,GH_A12G0282,	GH_A03G0193,GH_A04G1593,	0.00594464	0.0287172
	Cellular component	chloroplast	GO:0009507	7	1.79408	53	GH_D03G1574,GH_D05G3529,GH_A04G0526,GH_A01G2008,GH_A06G0141,GH_D01G0862,GH_D10G2461,GH_A03G0630,GH_D13G1533,GH_A01G0854,GH_A04G1593,GH_D01G2497,GH_A11G0097,GH_A03G0193,GH_A05G1977,GH_D05G3216,GH_D12G2871,GH_A04G1098,GH_A09G0622,GH_D05G1443,GH_D03G1777,GH_D05G2016,GH_D03G1778,GH_D03G1776,GH_A01G0700,GH_D05G3845,GH_A13G1576,GH_D01G0943,GH_D03G1768,GH_A03G0398,GH_A03G0399,GH_A08G2421,GH_D11G3183,GH_…	GH_D03G1574,GH_A03G0193,GH_D09G0090,GH_D03G1778,GH_A13G1576,GH_A03G0399,GH_D05G3845,GH_A04G1593,GH_D08G0492,GH_A01G0925,GH_D05G2016,GH_A03G0398	2.45e-06	0.000292
	Cellular component	extracellular region	GO:0005576	3	1.43267	24	GH_D03G1574,GH_D09G0189,GH_A01G1774,GH_A05G2936,GH_A01G1772,GH_A12G0116,GH_A04G1098,GH_D11G1171,GH_A03G0398,GH_A03G0399,GH_A11G2138,GH_A13G2660,GH_D05G2505,GH_D05G2506,GH_D08G0492,GH_D11G3179,GH_A05G2496,GH_A05G2497,GH_A12G1755,GH_D12G1750,GH_D12G1751,GH_A04G0074,GH_D03G1575,GH_D03G1576,	GH_D03G1574,GH_A03G0399,GH_A05G2497,GH_A11G2138,GH_D08G0492,GH_A01G1772,GH_D11G1171,GH_A03G0398	0.0426596	0.461499
	Biological process	sesquiterpenoid biosynthetic	GO:0016106	9	28.0949	14	GH_D01G2290,GH_A01G0700,GH_D05G3845,GH_D01G2293,GH_D01G2289,GH_D01G2288,GH_D01G0943,GH_D11G3183,GH_A01G0924,GH_A01G0925,GH_A04G0224,GH_A04G0220,GH_A04G0223,GH_D09G0090,	GH_D09G0090,GH_D01G2288,GH_D05G3845,GH_A01G0925,	2.22e-16	2.24e-13
	Biological process	secondary metabolic	GO:0019748	3	10.0889	50	GH_D05G3529,GH_A04G0526,GH_A04G0525,GH_A06G0141,GH_A09G1774,GH_D01G0862,GH_D10G2461,GH_D13G1533,GH_A07G0814,GH_A01G0854,GH_A13G2336,GH_A13G2332,GH_D09G0189,GH_A01G1774,GH_A05G2936,GH_A01G1772,GH_A03G0193,GH_D13G2328,GH_A05G1977,GH_D05G3216,GH_D12G2871,GH_A09G0622,GH_D03G1777,GH_D08G2655,GH_D05G2016,GH_D03G1778,GH_D03G1776,GH_D01G2290,GH_D01G2293,GH_A09G1846,GH_D01G2289,GH_D01G2288,GH_A13G1576,GH_…	GH_A13G2336,GH_A03G0193,GH_D01G2288,GH_D03G1778,GH_D13G2328,GH_A13G1576,GH_A05G2497,GH_A11G2138,GH_A01G1772,GH_D05G2016,	3.33e-16	8.38e-14
	Biological process	isoprenoid metabolic	GO:0006720	6	8.38037	24	GH_D05G3529,GH_A04G0526,GH_A04G0525,GH_D01G0862,GH_A03G0630,GH_D13G1533,GH_A01G0854,GH_D01G2290,GH_A01G0700,GH_D05G3845,GH_D01G2293,GH_D01G2289,GH_D01G2288,GH_A13G1576,GH_D01G0943,GH_D11G3183,GH_D02G2103,GH_D08G2031,GH_A01G0924,GH_A01G0925,GH_A04G0224,GH_A04G0220,GH_A04G0223,GH_D09G0090,	GH_D09G0090,GH_D01G2288,GH_A13G1576,GH_D02G2103,GH_D05G3845,GH_A01G0925,	1.44e-15	2.42e-13
	Biological process	phenylpropanoid metabolic	GO:0009698	5	8.68715	19	GH_A06G0141,GH_D09G0189,GH_A01G1774,GH_A05G2936,GH_A01G1772,GH_A05G1977,GH_D05G3216,GH_D05G2016,GH_A11G2138,GH_A13G2660,GH_D05G2505,GH_D05G2506,GH_A05G2496,GH_A05G2497,GH_D06G0121,GH_D06G0123,GH_D09G1075,GH_A04G0074,GH_D03G0521,	GH_A05G2497,GH_A11G2138,GH_A01G1772,GH_D05G2016,	8.64e-13	9.67e-11
	Biological process	terpenoid biosynthetic	GO:0016114	8	9.5612	17	GH_A03G0630,GH_D01G2290,GH_A01G0700,GH_D05G3845,GH_D01G2293,GH_D01G2289,GH_D01G2288,GH_D01G0943,GH_D11G3183,GH_D02G2103,GH_D08G2031,GH_A01G0924,GH_A01G0925,GH_A04G0224,GH_A04G0220,GH_A04G0223,GH_D09G0090,	GH_D09G0090,GH_D01G2288,GH_D02G2103,GH_D05G3845,GH_A01G0925,	3.37e-12	3.39e-10
	Biological process	proline biosynthetic	GO:0006561	11	55.5415	7	GH_D08G2655,GH_D01G2290,GH_D01G2293,GH_D01G2289,GH_D01G2288,GH_A08G2660,GH_D06G2270,	GH_D01G2288,	5.53e-11	4.64e-09
	Biological process	response to herbivore	GO:0080027	6	35.0504	7	GH_A01G0700,GH_D05G3845,GH_D11G3183,GH_A04G0224,GH_A04G0220,GH_A04G0223,GH_D09G0090,	GH_D09G0090,GH_D05G3845,	1.48e-09	8.29e-08
	Biological process	farnesyl diphosphate metabolic	GO:0045338	8	35.982	6	GH_A01G0700,GH_D05G3845,GH_D11G3183,GH_A04G0224,GH_A04G0220,GH_A04G0223,	,GH_D05G3845,	1.95e-08	9.84e-07
	Biological process	tertiary alcohol biosynthetic	GO:1902645	7	23.1423	7	GH_D01G2290,GH_D01G2293,GH_D01G2289,GH_D01G2288,GH_D01G0943,GH_A01G0924,GH_A01G0925,	GH_D01G2288,GH_A01G0925,	2.67e-08	1.22e-06
	Biological process	apocarotenoid biosynthetic	GO:0043289	8	23.1423	7	GH_D01G2290,GH_D01G2293,GH_D01G2289,GH_D01G2288,GH_D01G0943,GH_A01G0924,GH_A01G0925,	GH_D01G2288,GH_A01G0925,	2.67e-08	1.22e-06
	Biological process	abscisic acid biosynthetic	GO:0009688	10	23.1423	7	GH_D01G2290,GH_D01G2293,GH_D01G2289,GH_D01G2288,GH_D01G0943,GH_A01G0924,GH_A01G0925,	GH_D01G2288,GH_A01G0925,	2.67e-08	1.22e-06
	Biological process	anthocyanin compound metabolic	GO:0046283	5	16.3081	8	GH_D12G2619,GH_A07G0814,GH_A12G2598,GH_D08G2655,GH_A08G2660,GH_A07G0851,GH_D06G2270,GH_D03G0521,	-	4.01e-08	1.61e-06
	Biological process	flavonoid metabolic	GO:0009812	4	6.82754	13	GH_D12G2619,GH_A07G0814,GH_A07G1106,GH_A12G2598,GH_D07G1099,GH_D07G1091,GH_D08G2655,GH_A08G2660,GH_A10G1033,GH_A07G0851,GH_A05G0433,GH_D06G2270,GH_D03G0521,	GH_A05G0433,	7.09e-08	2.55e-06
	Biological process	glutamine metabolic	GO:0009064	9	11.5753	9	GH_D07G0645,GH_D08G2655,GH_D01G2290,GH_D01G2293,GH_D01G2289,GH_D01G2288,GH_A08G2660,GH_A07G0648,GH_D06G2270,	GH_D01G2288,	1.04e-07	3.61e-06
	Biological process	coumarin biosynthetic	GO:0009805	7	26.2242	6	GH_A06G0141,GH_A05G1977,GH_D05G3216,GH_D05G2016,GH_D06G0121,GH_D06G0123,	GH_D05G2016,	1.3e-07	4.37e-06
	Biological process	organic hydroxy metabolic	GO:1901615	4	4.42908	18	GH_D03G1574,GH_A03G0630,GH_A07G0814,GH_D01G2290,GH_D01G2293,GH_D01G2289,GH_D01G2288,GH_D01G0943,GH_A03G0398,GH_A03G0399,GH_D02G2103,GH_A01G0924,GH_A05G0433,GH_A01G0925,GH_A12G0282,GH_D03G0521,GH_D03G1575,GH_D03G1576,	GH_D03G1574,GH_D01G2288,GH_A03G0399,GH_D02G2103,GH_A05G0433,GH_A01G0925,GH_A03G0398	1.38e-07	4.48e-06
	Biological process	lipid metabolic	GO:0006629	4	2.61003	30	GH_D05G3529,GH_A04G0526,GH_A04G0525,GH_A09G1774,GH_D01G0862,GH_A03G0630,GH_D13G1533,GH_A01G0854,GH_D07G1012,GH_D01G2290,GH_A01G0700,GH_D05G3845,GH_D01G2293,GH_D01G2289,GH_D01G2288,GH_A13G1576,GH_D01G0943,GH_D11G3183,GH_D02G2103,GH_D08G2031,GH_A01G0924,GH_A05G0433,GH_A01G0925,GH_A04G0224,GH_D09G1075,GH_A04G0220,GH_A04G0223,GH_A12G0282,GH_D09G0090,GH_D01G0577,	GH_D09G0090,GH_D01G2288,GH_A13G1576,GH_D02G2103,GH_A05G0433,GH_D05G3845,GH_A01G0925,	8.45e-07	2.18e-05
	Biological process	cellular response to chemical stimulus	GO:0070887	4	2.21124	38	GH_D05G3529,GH_A04G0526,GH_A04G0525,GH_A06G0141,GH_D01G0862,GH_D13G1533,GH_D12G2619,GH_A01G0854,GH_A12G2598,GH_D12G2181,GH_A07G0177,GH_A05G1977,GH_D05G3216,GH_D04G1587,GH_A04G1252,GH_D05G2016,GH_D01G2290,GH_D01G2293,GH_A09G1846,GH_D01G2289,GH_D01G2288,GH_A13G1576,GH_A11G2138,GH_A13G2660,GH_A07G0851,GH_A05G2496,GH_D06G0120,GH_D06G0121,GH_D06G0123,GH_A08G1308,GH_A10G1865,GH_D12G1750,GH_D04G2126,GH_…	GH_D04G1587,GH_D01G2288,GH_A13G1576,GH_A11G2138,GH_A04G1252,GH_D05G2016,	1.25e-06	3.08e-05
	Biological process	response to inorganic substance	GO:0010035	4	2.66692	26	GH_D03G1574,GH_A06G0141,GH_A09G1774,GH_A07G0177,GH_A05G1977,GH_D05G3216,GH_D05G2016,GH_D01G2290,GH_D01G2293,GH_A09G1846,GH_D01G2289,GH_D01G2288,GH_A03G0398,GH_A03G0399,GH_A07G0851,GH_A05G2496,GH_D06G0120,GH_D06G0121,GH_D06G0123,GH_A08G1308,GH_D03G0773,GH_D08G1238,GH_A05G1252,GH_D13G1837,GH_D03G1575,GH_D03G1576,	GH_D03G1574,GH_D01G2288,GH_A03G0399,GH_D05G2016,GH_A03G0398	3.63e-06	8.71e-05
	Biological process	response to jasmonic acid	GO:0009753	7	4.78903	13	GH_D05G3529,GH_A04G0526,GH_A04G0525,GH_D01G0862,GH_D13G1533,GH_A01G0854,GH_A13G1576,GH_A07G0851,GH_D03G0773,GH_A05G1252,GH_D13G1837,GH_A12G0282,GH_D09G0090,	GH_D09G0090,GH_A13G1576,	3.7e-06	8.46e-05
	Biological process	toxin metabolic	GO:0009404	4	11.1083	7	GH_A09G1774,GH_A07G0814,GH_D08G2655,GH_A09G1846,GH_A08G2660,GH_D08G2031,GH_D06G2270,	-	3.73e-06	8.35e-05
	Biological process	methylglyoxal catabolic to D-lactate	GO:0019243	10	18.8227	5	GH_D03G1574,GH_A03G0398,GH_A03G0399,GH_D03G1575,GH_D03G1576,	GH_D03G1574,GH_A03G0399,GH_A03G0398	7.71e-06	0.000155
	Biological process	hydrocarbon biosynthetic	GO:0120251	5	9.70483	7	GH_A01G0700,GH_D05G3845,GH_D11G3183,GH_A04G0224,GH_A04G0220,GH_A04G0223,GH_D09G0090,	GH_D09G0090,GH_D05G3845,	8.98e-06	0.000174
	Biological process	lactate metabolic	GO:0006089	8	18.1599	5	GH_D03G1574,GH_A03G0398,GH_A03G0399,GH_D03G1575,GH_D03G1576,	GH_D03G1574,GH_A03G0399,GH_A03G0398	9.18e-06	0.000174
	Biological process	olefinic compound metabolic	GO:0120254	4	7.84399	8	GH_D01G2290,GH_D01G2293,GH_D01G2289,GH_D01G2288,GH_D01G0943,GH_A01G0924,GH_A01G0925,GH_A12G0282,	GH_D01G2288,GH_A01G0925,	9.55e-06	0.000169
	Biological process	oxoacid metabolic	GO:0043436	5	2.28711	30	GH_D03G1574,GH_A09G1774,GH_A01G0854,GH_A07G1106,GH_D12G2181,GH_D07G1099,GH_A13G2336,GH_A13G2332,GH_D07G1091,GH_D07G0645,GH_D13G2328,GH_D08G2655,GH_D03G1776,GH_D01G2290,GH_D01G2293,GH_D01G2289,GH_D01G2288,GH_D01G0943,GH_A03G0398,GH_A08G2660,GH_A03G0399,GH_A01G0924,GH_A01G0925,GH_A07G0648,GH_D06G2270,GH_A12G0282,GH_D01G0577,GH_D03G0521,GH_D03G1575,GH_D03G1576,	GH_A13G2336,GH_D03G1574,GH_D01G2288,GH_D13G2328,GH_A03G0399,GH_A01G0925,GH_A03G0398	1.22e-05	0.000201
	Biological process	response to stress	GO:0006950	3	1.65843	56	GH_A04G0526,GH_A07G2604,GH_A06G0141,GH_A09G1774,GH_D13G1533,GH_D12G2619,GH_A07G0814,GH_A12G2598,GH_A04G1593,GH_D12G2181,GH_D09G0189,GH_A01G1774,GH_A05G2936,GH_A01G1772,GH_A07G0177,GH_A05G1977,GH_D05G3216,GH_D04G1587,GH_A04G1252,GH_D08G2655,GH_D05G2016,GH_D01G2290,GH_D01G2293,GH_A09G1846,GH_D01G2289,GH_D01G2288,GH_A13G1576,GH_D01G0943,GH_D10G2263,GH_A08G2660,GH_A11G2138,GH_A13G2660,GH_D10G2542,GH_…	GH_D04G1587,GH_D09G0090,GH_D01G2288,GH_A13G1576,GH_A11G2138,GH_A04G1593,GH_A04G1252,GH_A01G1772,GH_A01G0925,GH_D05G2016,	1.61e-05	0.000258
	Biological process	cellular ketone metabolic	GO:0042180	4	5.75891	9	GH_D03G1574,GH_D01G2290,GH_D01G2293,GH_D01G2289,GH_D01G2288,GH_A03G0398,GH_A03G0399,GH_D03G1575,GH_D03G1576,	GH_D03G1574,GH_D01G2288,GH_A03G0399,GH_A03G0398	3.02e-05	0.000447
	Biological process	alcohol biosynthetic	GO:0046165	6	8.00487	7	GH_D01G2290,GH_D01G2293,GH_D01G2289,GH_D01G2288,GH_D01G0943,GH_A01G0924,GH_A01G0925,	GH_D01G2288,GH_A01G0925,	3.08e-05	0.000449
	Biological process	response to chemical	GO:0042221	3	1.65639	52	GH_D03G1574,GH_D05G3529,GH_A04G0526,GH_A04G0525,GH_A06G0141,GH_A09G1774,GH_D01G0862,GH_D13G1533,GH_D12G2619,GH_A07G0814,GH_A01G0854,GH_A12G2598,GH_A12G1392,GH_D12G2181,GH_A07G0177,GH_A05G1977,GH_D05G3216,GH_D04G1587,GH_A04G1252,GH_D05G2016,GH_D01G2290,GH_D01G2293,GH_A09G1846,GH_D01G2289,GH_D01G2288,GH_A13G1576,GH_D01G0943,GH_A03G0398,GH_A03G0399,GH_A11G2138,GH_A13G2660,GH_A07G0851,GH_A05G2496,GH_…	GH_D04G1587,GH_D03G1574,GH_D09G0090,GH_D01G2288,GH_A13G1576,GH_A03G0399,GH_A11G2138,GH_A04G1252,GH_A01G0925,GH_D05G2016,GH_A03G0398	4.3e-05	0.000569
	Biological process	response to metal ion	GO:0010038	5	3.27941	15	GH_D03G1574,GH_A06G0141,GH_A09G1774,GH_A07G0177,GH_A05G1977,GH_D05G3216,GH_D05G2016,GH_A03G0398,GH_A03G0399,GH_D06G0120,GH_D06G0121,GH_D06G0123,GH_D13G1837,GH_D03G1575,GH_D03G1576,	GH_D03G1574,GH_A03G0399,GH_D05G2016,GH_A03G0398	5.63e-05	0.000736
	Biological process	defense response	GO:0006952	4	2.02773	29	GH_A04G0526,GH_A06G0141,GH_D13G1533,GH_D12G2619,GH_A12G2598,GH_D12G2181,GH_D09G0189,GH_A01G1774,GH_A05G2936,GH_A01G1772,GH_A05G1977,GH_D05G3216,GH_D04G1587,GH_A04G1252,GH_D05G2016,GH_A13G1576,GH_D10G2263,GH_A13G2660,GH_D10G2542,GH_D11G3179,GH_D06G0120,GH_D06G0121,GH_D06G0123,GH_A10G1865,GH_A04G0074,GH_D03G0773,GH_A05G1252,GH_D13G1837,GH_A12G0282,	GH_D04G1587,GH_A13G1576,GH_A04G1252,GH_A01G1772,GH_D05G2016,	0.000155	0.00181543
	Biological process	response to oxygen-containing compound	GO:1901700	4	1.88582	33	GH_D05G3529,GH_A04G0526,GH_A04G0525,GH_A09G1774,GH_D01G0862,GH_D13G1533,GH_D12G2619,GH_A01G0854,GH_A12G2598,GH_D12G2181,GH_A07G0177,GH_D04G1587,GH_A04G1252,GH_D01G2290,GH_D01G2293,GH_A09G1846,GH_D01G2289,GH_D01G2288,GH_A13G1576,GH_D01G0943,GH_A11G2138,GH_A07G0851,GH_A05G2496,GH_A01G0924,GH_A01G0925,GH_A08G1308,GH_A10G1865,GH_D03G0773,GH_D08G1238,GH_A05G1252,GH_D13G1837,GH_A12G0282,GH_D09G0090,	GH_D04G1587,GH_D09G0090,GH_D01G2288,GH_A13G1576,GH_A11G2138,GH_A04G1252,GH_A01G0925,	0.000194	0.00221902
	Biological process	indole compound biosynthetic	GO:0042435	6	8.56715	5	GH_D08G2655,GH_A08G2660,GH_A10G1033,GH_D04G2126,GH_D06G2270,	-	0.000319	0.00321334
	Biological process	regulation of secondary metabolic	GO:0043455	5	8.21246	5	GH_D01G2290,GH_D01G2293,GH_D01G2289,GH_D01G2288,GH_A13G2660,	GH_D01G2288,	0.000387	0.00374678
	Biological process	sugar mediated signaling pathway	GO:0010182	7	7.88597	5	GH_D01G2290,GH_D01G2293,GH_D01G2289,GH_D01G2288,GH_A07G0851,	GH_D01G2288,	0.000465	0.00446138
	Biological process	response to stimulus	GO:0050896	2	1.32491	75	GH_D03G1574,GH_D05G3529,GH_A04G0526,GH_A04G0525,GH_A07G2604,GH_A06G0141,GH_A09G1774,GH_D01G0862,GH_D13G1533,GH_D12G2619,GH_A07G0814,GH_A01G0854,GH_A12G2598,GH_A04G1593,GH_A12G1392,GH_D12G2181,GH_D09G0189,GH_A01G1774,GH_A05G2936,GH_A01G1772,GH_A07G0177,GH_A12G0116,GH_A05G1977,GH_D05G3216,GH_D04G1587,GH_A04G1252,GH_D08G2655,GH_D05G2016,GH_D01G2290,GH_A01G0700,GH_D05G3845,GH_D01G2293,GH_A09G1846,GH_…	GH_D04G1587,GH_D03G1574,GH_D09G0090,GH_D01G2288,GH_A13G1576,GH_A03G0399,GH_A05G0433,GH_D05G3845,GH_A11G2138,GH_A04G1593,GH_A04G1252,GH_A01G1772,GH_A01G0925,GH_D05G2016,GH_A03G0398	0.000749	0.00673388
	Biological process	sulfur compound metabolic	GO:0006790	4	2.95978	12	GH_A09G1774,GH_A07G0814,GH_A01G0854,GH_A13G2336,GH_A13G2332,GH_D13G2328,GH_D05G1443,GH_D08G2655,GH_A08G2660,GH_D02G2103,GH_D09G1075,GH_D06G2270,	GH_A13G2336,GH_D13G2328,GH_D02G2103,	0.000796	0.00709043
	Biological process	small molecule metabolic	GO:0044281	3	1.73775	33	GH_D03G1574,GH_A01G2008,GH_A09G1774,GH_A01G0854,GH_A07G1106,GH_D12G2181,GH_D07G1099,GH_A13G2336,GH_A13G2332,GH_D07G1091,GH_D07G0645,GH_D13G2328,GH_D08G2655,GH_D03G1776,GH_D01G2290,GH_D01G2293,GH_D01G2289,GH_D01G2288,GH_D01G0943,GH_A03G0398,GH_A08G2660,GH_A03G0399,GH_D02G2103,GH_A01G0924,GH_A01G0925,GH_A07G0648,GH_D09G1075,GH_D06G2270,GH_A12G0282,GH_D01G0577,GH_D03G0521,GH_D03G1575,GH_D03G1576,	GH_A13G2336,GH_D03G1574,GH_D01G2288,GH_D13G2328,GH_A03G0399,GH_D02G2103,GH_A01G0925,GH_A03G0398	0.000857	0.00756981
	Biological process	cellular response to organic substance	GO:0071310	5	1.99128	23	GH_D05G3529,GH_A04G0526,GH_A04G0525,GH_D01G0862,GH_D13G1533,GH_D12G2619,GH_A01G0854,GH_A12G2598,GH_D12G2181,GH_D04G1587,GH_A04G1252,GH_D01G2290,GH_D01G2293,GH_A09G1846,GH_D01G2289,GH_D01G2288,GH_A13G1576,GH_A07G0851,GH_A05G2496,GH_A10G1865,GH_D03G0773,GH_A05G1252,GH_D13G1837,	GH_D04G1587,GH_D01G2288,GH_A13G1576,GH_A04G1252,	0.00107739	0.00919437
	Biological process	lignin biosynthetic	GO:0009809	7	6.1252	5	GH_A13G2660,GH_D05G2505,GH_D05G2506,GH_A05G2496,GH_A05G2497,	GH_A05G2497,	0.00143437	0.0116484
	Biological process	response to hexose	GO:0009746	7	5.997	5	GH_A07G0177,GH_D01G2290,GH_D01G2293,GH_D01G2289,GH_D01G2288,	GH_D01G2288,	0.00157335	0.0124753
	Biological process	response to external stimulus	GO:0009605	3	1.75608	29	GH_A04G0526,GH_A07G2604,GH_A06G0141,GH_D13G1533,GH_D12G2181,GH_A05G1977,GH_D05G3216,GH_D05G2016,GH_A01G0700,GH_D05G3845,GH_A09G1846,GH_A13G1576,GH_A13G2660,GH_D11G3183,GH_A07G0851,GH_A05G2496,GH_D06G0120,GH_D06G0121,GH_D06G0123,GH_A08G1308,GH_A04G0224,GH_A04G0220,GH_A04G0223,GH_D03G0773,GH_D08G1238,GH_A05G1252,GH_D13G1837,GH_A12G0282,GH_D09G0090,	GH_D09G0090,GH_A13G1576,GH_D05G3845,GH_D05G2016,	0.00163046	0.0128271
	Biological process	response to heat	GO:0009408	5	3.53551	8	GH_A09G1774,GH_D12G2181,GH_D01G2290,GH_D01G2293,GH_D01G2289,GH_D01G2288,GH_D03G0773,GH_A05G1252,	GH_D01G2288,	0.00206418	0.0155122
	Biological process	cellular amino acid metabolic	GO:0006520	7	2.60695	12	GH_A01G0854,GH_D12G2181,GH_D07G0645,GH_D08G2655,GH_D03G1776,GH_D01G2290,GH_D01G2293,GH_D01G2289,GH_D01G2288,GH_A08G2660,GH_A07G0648,GH_D06G2270,	GH_D01G2288,	0.00231134	0.0169892
	Biological process	response to osmotic stress	GO:0006970	4	2.21475	15	GH_A04G1593,GH_A07G0177,GH_D08G2655,GH_D01G0943,GH_A08G2660,GH_A11G2138,GH_A07G0851,GH_A01G0924,GH_A01G0925,GH_D09G1075,GH_D13G1837,GH_D06G2270,GH_D04G1941,GH_D03G1575,GH_D03G1576,	GH_A11G2138,GH_A04G1593,GH_A01G0925,	0.0032355	0.0231074
	Biological process	negative regulation of developmental	GO:0051093	5	3.61502	6	GH_D08G2655,GH_A08G2660,GH_D03G0773,GH_A05G1252,GH_D13G1837,GH_D06G2270,	-	0.00667245	0.0414763
	Biological process	response to nitrogen compound	GO:1901698	4	2.5195	10	GH_D12G2619,GH_A12G2598,GH_D12G2181,GH_D01G0943,GH_A05G2496,GH_A01G0924,GH_A01G0925,GH_A08G1308,GH_D08G1238,GH_D13G1837,	GH_A01G0925,	0.00670314	0.0414114

## Sheet: Table S5
	Table S5. KEGG enrichment information in blue module.
	Term Name	MainClass	GeneCounts	EnrichmentScore	GeneList	HubgeneList	p-value	Corrected Pvalue
	Metabolism of terpenoids and polyketides	A09100 Metabolism	42	12.7145	[GH_D06G0120, GH_D06G0121, GH_D05G3529, GH_D01G2290, GH_A01G0700, GH_A04G0526, GH_D05G3845, GH_A04G0525, GH_D06G0123, GH_D01G2293, GH_A04G0224, GH_A06G0141, GH_A04G0220, GH_A04G0223, GH_D01G2289, GH_D01G2288, GH_A11G0097, GH_D01G0862, GH_A11G0317, GH_D11G0330, GH_A13G1576, GH_D03G1768, GH_D10G2461, GH_D10G2263, GH_D13G1533, GH_D11G3183, GH_A01G0854, GH_A03G0193, GH_D13G2328, GH_D02G2103, GH_D12G2…	GH_A13G2336,GH_D11G0330,GH_A11G0317,GH_A03G0193,GH_D09G0090,GH_D01G2288,GH_D03G1778,GH_D13G2328,GH_A13G1576,GH_D02G2103,GH_D05G3845,GH_A04G1593,	0	0
	Cytochrome P450	A09180 Brite Hierarchies	28	14.5241	[GH_D06G0120, GH_D06G0121, GH_D05G3529, GH_A04G0526, GH_A04G0525, GH_D06G0123, GH_A06G0141, GH_D01G0862, GH_D03G1768, GH_A13G1576, GH_D10G2461, GH_D13G1533, GH_A03G0193, GH_A01G0854, GH_A05G1977, GH_D05G3216, GH_D12G2871, GH_A07G1106, GH_D08G2031, GH_A09G0647, GH_A09G0622, GH_A12G0282, GH_D07G1099, GH_D03G1777, GH_D05G2016, GH_D03G1778, GH_D07G1091, GH_D03G1776]	GH_A03G0193,GH_D03G1778,GH_A13G1576,GH_D05G2016,	0	0
	Steroid hormone biosynthesis	A09100 Metabolism	20	13.3977	[GH_D06G0120, GH_D13G1533, GH_D06G0121, GH_D05G3529, GH_A01G0854, GH_A04G0526, GH_A04G0525, GH_D06G0123, GH_A06G0141, GH_D12G2871, GH_A07G1106, GH_D01G0862, GH_D07G1099, GH_D03G1777, GH_D03G0521, GH_D03G1768, GH_A13G1576, GH_D10G2461, GH_D07G1091, GH_D03G1776]	GH_A13G1576,	1.11022e-16	2.59792e-15
	Metabolism	A09100 Metabolism	70	2.1777	[GH_D05G3529, GH_D03G1574, GH_D11G1171, GH_D01G2290, GH_A04G0526, GH_A01G0700, GH_A04G0525, GH_D05G3845, GH_A01G2008, GH_D01G2293, GH_A06G0141, GH_A09G1774, GH_A09G1846, GH_D01G2289, GH_D01G2288, GH_D01G0862, GH_A11G0317, GH_D03G1768, GH_A13G1576, GH_D10G2461, GH_A03G0398, GH_D10G2263, GH_A03G0630, GH_A08G2421, GH_A03G0399, GH_D13G1533, GH_A07G0814, GH_D11G3183, GH_A01G0854, GH_A10G1033, GH_D02G2…	GH_A13G2336,GH_D11G0330,GH_A11G0317,GH_D03G1574,GH_A03G0193,GH_D09G0090,GH_D01G2288,GH_D03G1778,GH_D13G2328,GH_A13G1576,GH_A03G0399,GH_D02G2103,GH_A05G0433,GH_D05G3845,GH_A04G1593,GH_D08G0492,GH_D05G2016,GH_D11G1171,GH_A03G0398	1.50102e-13	2.19524e-12
	Diterpenoid biosynthesis	A09100 Metabolism	12	20.0251	[GH_D13G1533, GH_D08G2031, GH_D01G2289, GH_D05G3529, GH_A01G0854, GH_A04G0526, GH_A04G0525, GH_D13G2328, GH_D01G0862, GH_A13G2336, GH_A13G1576, GH_A13G2332]	GH_A13G2336,GH_D13G2328,GH_A13G1576,	1.20615e-12	1.56799e-11
	Metabolism of xenobiotics by cytochrome P450	A09100 Metabolism	10	14.3401	[GH_D06G0120, GH_D06G0121, GH_A07G0814, GH_D07G1099, GH_D06G0123, GH_D03G0521, GH_A06G0141, GH_A09G1774, GH_D07G1091, GH_A07G1106]	-	2.4803e-09	2.90195e-08
	Lipid metabolism	A09100 Metabolism	24	3.60247	[GH_D06G0120, GH_D13G1533, GH_D06G0121, GH_D05G3529, GH_D11G1171, GH_A01G0854, GH_A04G0526, GH_A04G0525, GH_D06G0123, GH_A06G0141, GH_D09G1075, GH_D12G2871, GH_A07G1106, GH_A09G1846, GH_A12G0282, GH_D01G0862, GH_D07G1099, GH_D03G1777, GH_D03G0521, GH_D03G1768, GH_A13G1576, GH_D10G2461, GH_D07G1091, GH_D03G1776]	GH_A13G1576,GH_D11G1171,	3.75703e-08	3.6631e-07
	Linoleic acid metabolism	A09100 Metabolism	7	19.084	[GH_D13G1533, GH_D05G3529, GH_A01G0854, GH_A04G0526, GH_A04G0525, GH_D01G0862, GH_A13G1576]	GH_A13G1576,	9.7266e-08	8.75394e-07
	Sesquiterpenoid and triterpenoid biosynthesis	A09100 Metabolism	6	21.1543	[GH_D11G3183, GH_A01G0700, GH_D05G3845, GH_A04G0224, GH_A04G0220, GH_A04G0223]	GH_D05G3845,	4.52962e-07	3.78547e-06
	Biosynthesis of various plant secondary metabolites	A09100 Metabolism	13	7.58071	[GH_A05G0433, GH_A10G1033, GH_A05G1977, GH_D05G3216, GH_D06G0123, GH_A07G1106, GH_D04G2126, GH_A04G1593, GH_D04G1941, GH_D07G1099, GH_D03G0521, GH_D05G2016, GH_D07G1091]	GH_A05G0433,GH_A04G1593,GH_D05G2016,	4.25841e-05	0.000216623
	Carotenoid biosynthesis	A09100 Metabolism	5	12.0856	[GH_D01G2288, GH_D01G2290, GH_A11G0317, GH_D11G0330, GH_D01G2293]	GH_D11G0330,GH_A11G0317,GH_D01G2288,	6.36917e-05	0.000310497
	Tryptophan metabolism	A09100 Metabolism	7	6.78192	[GH_D06G0120, GH_D06G0121, GH_D07G1099, GH_D06G0123, GH_A06G0141, GH_D07G1091, GH_A07G1106]	-	8.53885e-05	0.000399618
	Aminoacyl-tRNA biosynthesis	A09120 Genetic Information Processing	5	4.73658	[GH_A04G0074, GH_D09G0189, GH_A01G1774, GH_A05G2936, GH_A01G1772]	GH_A01G1772,	0.0042882	0.016724
	Pyruvate metabolism	A09100 Metabolism	5	3.80001	[GH_D03G1574, GH_A03G0398, GH_D03G1575, GH_A03G0399, GH_D03G1576]	GH_D03G1574,GH_A03G0399,GH_A03G0398	0.0105735	0.0343639
	Amino acid related enzymes	A09180 Brite Hierarchies	5	3.34466	[GH_A04G0074, GH_D09G0189, GH_A01G1774, GH_A05G2936, GH_A01G1772]	GH_A01G1772,	0.01745	0.05235
	Metabolism of cofactors and vitamins	A09100 Metabolism	9	2.16536	[GH_D06G0120, GH_D06G0121, GH_D07G1099, GH_D06G0123, GH_D03G0521, GH_A06G0141, GH_A08G2421, GH_D07G1091, GH_A07G1106]	-	0.0238324	0.0697098

## Sheet: Table S6
	Table S6. Primer sequences for qRT-PCR.
	GeneID	Hubgene Notes	Homologous Notes	Forward primers	Reverse primers
	GH_A03G0193	Commom hubgenes	CYP706B1	ATGTTGTCGGTTCGGATGG	AAGAAGACCCTGGTGCCCT
	GH_A03G0398	Unique hubgenes for X18	SPG	ATCACCTGCCAATAACCCAGGC	TTCTCAACTGGGTCGCTTGGTG
	GH_A03G0399	Commom hubgenes	SPG	GTGTTTTGGGCATGACGTTGCT	ACGGTAATGCCAATGTGCCCAA
	GH_A04G0525	Non-hubgenes	CYP76B6(previous)	CAACAACGTCAAAGCCGTC	TCATCTACATTTCCTTTGCCTT
	GH_A05G0433	Commom hubgenes	--	CTGGTTCCGTTGTCGGTCCTTT	TGCCCTTGCCACATCATCAACA
	GH_A05G2497	Commom hubgenes	--	ATCCTTTCCCCACTCCAAACGC	AGCATAAGCATCTGCTGTGCGA
	GH_A07G0851	Non-hubgenes	CGP1(previous)	TCTCATAAACTAAAACCCAATACTAAGG	TTGTTGCTTGTTTCTGCACAGTC
	GH_A11G0317	Commom hubgenes	--	AGAAGCCACCGTCCATCGTTTC	GATGTCGAGGCTGCCGTAGTTT
	GH_A12G2598	Non-hubgenes	GoPGF(previous)	AAGGCTTTCGGATCAGGCTC	TTCGACAACCCCGAAGGATG
	GH_A13G0743	Commom hubgenes	--	GGAACTGCAGTCGGGATTGT	CCATCCCGACCATCATTCCC
	GH_A13G1576	Commom hubgenes	CYP71BE79	ATCCGTGCCATTGTTGCTC	ATTTGTCGGGTTCGTTCCAG
	GH_A13G2336	Commom hubgenes	2-ODD-1	GATGAAATACCTGGCCCCTCCG	CCAGCCCTGATTTGTCCTCACA
	GH_D01G2288	Commom hubgenes	DH1	GCCGTAAACTTGGCTGTCTCC	GCTGGCGTGTGTCACTCTTGT
	GH_D02G2103	Commom hubgenes	HMGR	CACGTGTACTCCTCAACAACCCTAT	TCGGGAAAGGTGACGGCGTGGAGAG
	GH_D03G1574	Commom hubgenes	SPG	TGGGGTACTGAAAACGACCCTG	TCATCCACGGTGATGCCAATGT
	GH_D03G1778	Commom hubgenes	CYP706B1	TGCGTAGTCATTAGCTCGGCAC	CGGGAGGATCCCTCTCCGAAAA
	GH_D04G1439	Commom hubgenes	--	GCCACATCAATGAGTTCGGC	AGCTCTTTGACAGGCCCATC
	GH_D04G1587	Commom hubgenes	--	CTCCTCAGGCAGTCAAGAGC	CTGCAGCTGCCTCAAACTTG
	GH_D05G2016	Unique hubgenes for X18	CYP82D113	AGGACGGTTGCTGGGAAGAG	CATCGGAGGAAAGGGACTGC
	GH_D05G3845	Unique hubgenes for H1	CDN/CDNC	CTTCTTCATCACCCCTTTC	TTAGCCATTGGTGCCACA
	GH_D08G0492	Unique hubgenes for H1	pcC13-62(previous)	CCGGTGATTGCGAGCCTAATGA	GCCTTTGCCAAGTGCACCATAC
	GH_D09G0090	Commom hubgenes	--	CGATATCGTTCGGCGATCTGCT	AGTTTGCTCGCTCGTTCCTTGT
	GH_D11G0330	Commom hubgenes	--	CATGGTGCCCGTATGATCGTGA	AAACATGATGTCGAGGCTCCCG
	GH_D13G0533	Commom hubgenes	--	TCCCACCATTGCCTTCTTTCCC	GAAGGAAGTGGAGGAAGCACCC
	GH_D13G2328	Commom hubgenes	2-ODD-1	TTGAGTTCCCAGCCATT	CATCCTCTCGGAGTTTAGT

## Sheet: Table S7
	Table S7. Expression TPM of top 20 significantly up-regulated and down-regulated genes
	Type	Top20 GeneID	H7124_1	H7124_2	H7124_3	H1_1	H1_2	H1_3
	H7124 vs H1 Up	GH_A03G0604	2270.88	2462.36	2593.54	1.29	0	0
		GH_A11G2870	42.05	42.06	45.41	0.04	0	0
		GH_D05G2505	16.2	20.25	17.86	0.03	0	0
		GH_A04G0220	7.13	9.08	8.69	0	0	0
		GH_D11G3354	30.57	20.51	23.69	0	0	0
		GH_A01G1772	18.48	28.56	21.95	0	0	0
		GH_D09G0090	12.49	18.74	15.93	0	0.06	0
		GH_A11G3181	6.12	5.59	5.76	0	0	0
		GH_A10G0165	58.15	75.56	68.75	0	0.11	0.04
		GH_A04G1593	3.33	4.48	4.76	0	0	0
		GH_D04G0260	20.87	31.36	21.25	0	0	0
		GH_A01G0700	3.57	4.51	3.78	0	0	0
		GH_D13G0533	26.45	45.1	47.21	0	0	0
		GH_D13G0513	8.38	15.85	12.47	0	0	0
		GH_A11G2138	2.07	3.21	3.09	0	0	0
		GH_A08G0299	3.54	4.08	4.36	0	0	0
		GH_D10G2282	10.95	11.46	10.14	0	0	0.06
		GH_A05G2497	8.65	14.31	11.22	0.07	0	0
		GH_A08G1098	8.4	15	9.18	0	0	0
	H7124 vs H1 Down	GH_D05G3979	0	0	0	0.8	0.6	1.07
		GH_D12G2658	0.04	0	0	1.35	0.68	1.18
		GH_D10G1718	0	0	0	6.34	3.66	3.19
		GH_D02G1949	0.05	0	0	2.03	1.51	1.26
		GH_A10G1131	0	0	0	0.71	0.72	0.52
		GH_D08G1389	0.02	0	0	1.45	1.04	3.27
		GH_A05G0418	0	0	0	3.02	1.67	1.51
		GH_D02G1196	0	0	0	5	6	7.79
		GH_D10G0323	0	0	0	2.37	2.02	2.27
		GH_A11G3217	0	0.05	0.05	3.08	14.39	18.1
		GH_A03G0173	0.09	0	0	14.2	18.03	19.04
		GH_A10G0337	0	0	0	3.53	3.81	3.4
		GH_D04G0937	0	0	0	4.45	4.1	3.68
		GH_D11G3356	0	0	0	0.49	1.94	1.46
		GH_D10G1719	0	0	0	2.26	2.08	2.38
		GH_A07G1594	0	0	0	8.07	8.94	9.4
		GH_D04G1293	0	0	0	3.12	2.41	2.16
		GH_D10G0324	0	0	0	10.17	10.86	10.06
		GH_A12G1033	0	0	0	26.4	38.58	43.44
		GH_A08G0953	0	0	0	18.24	14.38	18.75
		Top20 GeneID	3-79_1	3-79_2	3-79_3	H1_1	H1_2	H1_3
	3-79 vs H1 Up	GH_D05G2505	60.88	48.81	75.09	0.03	0	0
		GH_A03G0604	1471.04	1418.73	1545.36	1.29	0	0
		GH_D13G0513	94.65	63.44	59.85	0	0	0
		GH_A01G1772	108.64	73.38	83.53	0	0	0
		GH_A04G0220	24.39	15.64	18.56	0	0	0
		GH_D09G0090	68.26	47.02	46.57	0	0.06	0
		GH_D10G2282	56.08	46.79	53.54	0	0	0.06
		GH_D13G0533	196.72	149.97	127.85	0	0	0
		GH_A11G2870	33.54	30.4	39.41	0.04	0	0
		GH_A04G1593	17.17	10.71	12.1	0	0	0
		GH_A05G2497	43.32	32.82	52.08	0.07	0	0
		GH_D13G2266	9.89	10.11	10.41	0	0	0
		GH_A01G0700	11.41	8.38	8.16	0	0	0
		GH_A05G1981	10.04	8.85	9.59	0	0	0
		GH_A11G2138	6.88	5.22	6.58	0	0	0
		GH_D04G1941	10.8	7.01	6.94	0	0	0
		GH_A03G0159	25.62	17.15	17.58	0	0	0
		GH_D01G0775	3.15	2.61	2.53	0	0	0
		GH_A02G1650	8.48	5.68	7.65	0	0	0
	3-79 vs H1 Down	GH_A11G3217	0.03	0	0.17	3.08	14.39	18.1
		GH_D06G1423	0	0.03	0.07	6.25	7.18	9.46
		GH_D04G0481	0.08	0.08	0.26	55.44	45.85	40.02
		GH_D10G0323	0	0	0	2.37	2.02	2.27
		GH_D09G2504	0	0	0.1	10.64	8.45	10.2
		GH_A10G0337	0	0	0	3.53	3.81	3.4
		GH_D11G1174	0	0	0	8.11	17.76	30.65
		GH_D05G3954	0	0	0	16.94	5.97	4.37
		GH_D11G3356	0	0	0	0.49	1.94	1.46
		GH_A07G1594	0	0	0	8.07	8.94	9.4
		GH_A09G1280	0	0	0	6.66	5.32	4.62
		GH_A03G0173	0	0	0	14.2	18.03	19.04
		GH_A10G1343	0	0	0	2.31	2.36	2.49
		GH_D08G0749	0	0	0	11.77	9.26	6.16
		GH_D10G0324	0	0	0	10.17	10.86	10.06
		GH_D02G0004	0	0	0	8.62	7.37	7.73
		GH_D02G0007	0	0	0	7.03	6.4	7.22
		GH_A09G1231	0	0	0	9.86	9.27	9.53
		GH_A10G1345	0	0	0	42.31	49.43	53.11
		GH_A13G0659	0	0	0	43.33	32.28	32.53
		Top20 GeneID	TM1_1	TM1_2	TM1_3	X18_1	X18_2	X18_3
	TM-1 vs X18 Up	GH_A10G0520	42.55	65.92	46.27	0	0	0
		GH_D07G2144	10.74	11.79	13.28	0	0	0
		GH_D05G3882	8.33	21.88	10.6	0	0	0
		GH_A09G2437	4.35	0.99	3.09	0	0	0
		GH_A04G0081	2.14	1.49	3.91	0	0	0
		GH_A08G2071	6.48	4.48	7.27	0.03	0	0
		GH_A04G0220	1.17	4.62	3.82	0	0	0
		GH_D11G3041	4.03	4.47	3.18	0	0	0
		GH_A11G0097	2.38	3.56	3.79	0	0	0
		GH_D06G1641	8.72	17.59	16.44	0	0	0
		GH_A03G0159	29.5	23.18	22.51	0.19	0	0
		GH_A05G2394	1.22	2.12	4.6	0	0	0
		GH_A11G3481	2.97	22.09	9.2	0	0	0
		GH_A09G2464	100.97	199.24	335.14	1.32	0.14	0
		GH_D07G1012	2.73	2.24	2.45	0	0	0
		GH_D13G0533	53.13	59.06	43.36	0	0	0.27
		GH_D06G2070	3.92	6.89	3.76	0	0	0
		GH_A07G0177	3.52	2.41	3.19	0.02	0	0
		GH_D02G1743	13.8	17.59	22.27	0	0	0
		GH_A13G1414	23.9	26.5	26.37	0.22	0	0
	TM-1 vs X18 Down	GH_D10G1977	0	0	0	0.48	0.33	0.62
		GH_D07G0643	0.14	0	0	1.45	1.76	1.92
		GH_D05G1320	0	0	0	0.22	1.49	2.69
		GH_A01G0170	0	0	0	0.49	0.15	0.11
		GH_D09G0802	0	0	0.19	1.51	4.08	3.27
		GH_A07G1410	0.14	0	0	2.05	1.68	1.98
		GH_D02G2554	0	0	0	0.22	0.94	1.4
		GH_A11G3449	0.04	0	0	0.11	0.93	0.8
		GH_A07G0023	0	0	0	0.15	0.57	0.22
		GH_A06G1891	1.13	0.62	0.08	0.5	51.4	52.95
		GH_D07G1338	0	0	0	6.5	8.75	7.41
		GH_A01G2418	0	0	0	0.14	0.23	0.22
		GH_D11G1253	0	0	0	1.83	11.15	16.59
		GH_A10G2669	0.01	0	0	0.21	0.21	0.26
		GH_D03G0877	0	0	0	0.59	0.81	0.79
		GH_D13G0191	0	0	0	0.86	0.79	1.48
		GH_A05G0379	0	0	0	1.86	1.04	0.86
		GH_A11G2264	0	0	0	2.97	1.06	0
		GH_D04G0300	0	0	0	1.2	1.81	1.22
		GH_D06G1914	0.17	0.15	0	68.2	78.22	93.67
		Top20 GeneID	X10_1	X10_2	X10_3	X18_1	X18_2	X18_3
	X10 vs X18 Up	GH_A11G0097	38.92	32.07	24.37	0	0	0
		GH_A11G1929	15.9	49.52	20.6	0	0	0
		GH_A04G0081	5.43	7.69	5.45	0	0	0
		GH_D13G0533	219.89	168.49	114.89	0	0	0.27
		GH_D13G2329	29.33	2.03	17.85	0	0	0
		GH_A04G0220	10.38	8.42	4.88	0	0	0
		GH_A10G0520	84.16	52.94	81.49	0	0	0
		GH_D11G3041	11.84	9.48	7.07	0	0	0
		GH_A03G0159	101.59	65.31	46.33	0.19	0	0
		GH_D05G3781	65.35	1.46	68.64	0.11	0	0
		GH_D09G0189	36.14	32.1	17.33	0	0	0
		GH_A04G0491	29.07	36.78	21.38	0.09	0	0
		GH_D05G3844	36.98	36.83	21.37	0.1	0	0
		GH_A13G2336	45.91	41.84	27.2	0.07	0.06	0
		GH_A04G1058	6.07	4.8	4.18	0	0	0
		GH_A01G0700	40.16	42.76	30.11	0.14	0	0
		GH_D07G1012	7.62	4.67	2.76	0	0	0
		GH_A07G0177	7.57	7	3.91	0.02	0	0
		GH_A07G1106	7.1	3.99	5.68	0	0	0
		GH_D06G1943	4.47	3.2	5.83	0	0	0
	X10 vs X18 Down	GH_A01G0151	0	0.12	0	13.91	1.77	1.32
		GH_A07G0216	4.21	3.93	2.02	1123.6	119.32	146.44
		GH_D07G0225	1.27	0.19	1.43	249.48	38.77	50.79
		GH_D08G1629	0	0	0	1.1	1.23	1.87
		GH_D12G1464	0	0	0.24	33.41	2.07	3.01
		GH_A12G2751	2.67	2.04	1.19	751.28	111.51	138.08
		GH_A11G2767	0	0	0	0.94	0.7	0.75
		GH_D02G2156	0	0.02	0.02	8.31	4.77	7.58
		GH_A12G2185	1.78	3.11	0.96	777.66	160.27	200.23
		GH_A09G2465	0	0	0	0.81	2.97	2.38
		GH_A12G1451	0	0	0.24	38.75	3.7	1.44
		GH_D05G1270	0	0	0	4.52	5.48	4.46
		GH_A13G2544	0.48	0.08	0.23	55.77	71.03	69.44
		GH_A05G2383	0	0	0	21.46	5.12	5.2
		GH_A12G2662	0	0.44	0.08	90	34.65	27.26
		GH_D08G1971	0.28	0.11	0	94.99	19.26	25.85
		GH_A08G0950	0.05	0	0	9.89	5.02	6.33
		GH_D04G0466	0	0	0	2.02	1.98	1.91
		GH_D06G1914	0	0	0.33	56.9	78.22	93.67
		GH_A05G2916	0	0	0	12.68	13.55	12
